# Supplementary material for: Bis[1,2-bis­(dimethyl­phosphino)­ethane]­dichloridonitro­syltungsten(0) chloride
Source: Acta Crystallogr Sect E Struct Rep Online. 2007 Dec 22;64(Pt 1):m245. doi: 10.1107/S1600536807067128 (PMC2915163; doi:10.1107/S1600536807067128)
Supplement: Supplementary file 1 [file e-64-0m245-sup1.cif]

##############################################################################
###                                                                        ###
###        Electronic paper (Acta Crystallographica Section E)             ###
###                                                                        ###
##############################################################################
#                                                                            #
# This CIF contains the data in a paper accepted for publication in Acta     #
# Crystallographica Section E. It conforms to the requirements of Notes      #
# for Authors for Section E, and has been peer reviewed under the auspices   #
# of the IUCr Commission on Journals.                                        #
#                                                                            #
# Full details of the Crystallographic Information File format               #
# are given in the paper "The Crystallographic Information File (CIF):       #
# a New Standard Archive File for Crystallography" by S. R. Hall, F. H.      #
# Allen and I. D. Brown [Acta Cryst. (1991), A47, 655-685].                  #
#                                                                            #
# The current version of the core CIF dictionary is obtainable from          #
# ftp://ftp.iucr.org/pub/cif_core.dic. The current version number is 2.1.    #
#                                                                            #
# Software is freely available for graphical display of the structure(s) in  #
# this CIF.  For information consult the CIF home page http://www.iucr.org/  #
# cif/home.html                                                              #
#                                                                            #
##############################################################################
                                             
data_global
_audit_creation_method     'WinGX routine CIF_UPDATE'
_audit_conform_dict_name     cif_core.dic
_audit_conform_dict_version     2.3
_journal_date_recd_electronic     2007-12-04
_journal_date_accepted     2007-12-15
_journal_name_full     'Acta Crystallographica, Section E'
_journal_year     2008
_journal_volume     64
_journal_issue      1
_journal_page_first     m245
_journal_page_last     m245
_journal_paper_category     QM
_journal_coeditor_code     SU2037
_publ_contact_author_name     'Blacque, Olivier'
_publ_contact_author_address
;
Anorganisch-Chemisches Institut der
Universit\"at Z\"urich
Winterthurerstrasse 190
CH-8057 Z\"urich
;
_publ_contact_author_email     oblacque@aci.uzh.ch
_publ_contact_author_fax     '+41 44 6356802'
_publ_contact_author_phone     '+41 44 6354651'
_publ_section_title
;
Bis[1,2-bis(dimethylphosphino)ethane]dichloridonitrosyltungsten(0) chloride
;
loop_
    _publ_author_name
    _publ_author_address
    'Avramovi\'c, Nata\<sa'
;
Anorganisch-Chemisches Institut der Universit\"at Z\"urich
Winterthurerstrasse 190
CH-8057 Z\"urich
Switzerland
;
    'Blacque, Olivier'
;
Anorganisch-Chemisches Institut der Universit\"at Z\"urich
Winterthurerstrasse 190
CH-8057 Z\"urich
Switzerland
;
    'Schmalle, Helmut W.'
;
Anorganisch-Chemisches Institut der Universit\"at Z\"urich
Winterthurerstrasse 190
CH-8057 Z\"urich
Switzerland
;
    'Berke, Heinz'
;
Anorganisch-Chemisches Institut der Universit\"at Z\"urich
Winterthurerstrasse 190
CH-8057 Z\"urich
Switzerland
;
data_I
_audit_creation_method     SHELXL-97
_chemical_name_systematic
;
Bis[1,2-bis(dimethylphosphino)ethane]dichloridonitrosyltungsten(0) chloride
;
_chemical_name_common     ?
_chemical_formula_moiety     'C12 H32 Cl2 N O P4 W +, Cl -'
_chemical_formula_sum     'C12 H32 Cl3 N O P4 W'
_chemical_formula_iupac     '[W Cl2 (N O) (C6 H16 P2)2] Cl'
_chemical_formula_weight     620.46
_symmetry_cell_setting     monoclinic
_symmetry_space_group_name_H-M     'P 21/n'
_symmetry_space_group_name_Hall     '-P 2yn'
loop_
    _symmetry_equiv_pos_as_xyz
    'x, y, z'
    '-x+1/2, y+1/2, -z+1/2'
    '-x, -y, -z'
    'x-1/2, -y-1/2, z-1/2'
_cell_length_a     8.0929(7)
_cell_length_b     26.118(2)
_cell_length_c     10.5703(10)
_cell_angle_alpha     90.00
_cell_angle_beta     94.190(10)
_cell_angle_gamma     90.00
_cell_volume     2228.3(3)
_cell_formula_units_Z     4
_cell_measurement_reflns_used     8000
_cell_measurement_theta_min     2.35
_cell_measurement_theta_max     28.0
_cell_measurement_temperature     183(2)
_exptl_crystal_description     plate
_exptl_crystal_colour     yellow
_exptl_crystal_size_max     0.20
_exptl_crystal_size_mid     0.15
_exptl_crystal_size_min     0.07
_exptl_crystal_density_diffrn     1.850
_exptl_crystal_density_meas     ?
_exptl_crystal_density_method     'not measured'
_exptl_crystal_F_000     1216
_exptl_absorpt_coefficient_mu     5.831
_exptl_absorpt_correction_type     numerical
_exptl_absorpt_process_details     '(Coppens <i>et al.</i>,  1965)'
_exptl_absorpt_correction_T_min     0.4095
_exptl_absorpt_correction_T_max     0.7233
_exptl_special_details
;
;
_diffrn_ambient_temperature     183(2)
_diffrn_radiation_type     MoK\a
_diffrn_radiation_wavelength     0.71073
_diffrn_radiation_source     'fine-focus sealed tube'
_diffrn_radiation_monochromator     graphite
_diffrn_measurement_device_type     'Stoe IPDS'
_diffrn_measurement_method     '\f oscillation scan'
_diffrn_detector_area_resol_mean     ?
_diffrn_reflns_number     7761
_diffrn_reflns_av_R_equivalents     0.0351
_diffrn_reflns_av_sigmaI/netI     0.0401
_diffrn_reflns_theta_min     2.48
_diffrn_reflns_theta_max     25.00
_diffrn_reflns_theta_full     25.00
_diffrn_measured_fraction_theta_max     0.999
_diffrn_measured_fraction_theta_full     0.999
_diffrn_reflns_limit_h_min     -9
_diffrn_reflns_limit_h_max     9
_diffrn_reflns_limit_k_min     -30
_diffrn_reflns_limit_k_max     30
_diffrn_reflns_limit_l_min     0
_diffrn_reflns_limit_l_max     12
_diffrn_standards_number     0
_diffrn_standards_interval_count     ?
_diffrn_standards_interval_time     ?
_diffrn_standards_decay_%     0
_refine_special_details
;
 Refinement of F^2^ against ALL reflections.  The weighted R-factor wR and
 goodness of fit S are based on F^2^, conventional R-factors R are based
 on F, with F set to zero for negative F^2^. The threshold expression of
 F^2^ > 2sigma(F^2^) is used only for calculating R-factors(gt) etc. and is
 not relevant to the choice of reflections for refinement.  R-factors based
 on F^2^ are statistically about twice as large as those based on F, and R-
 factors based on ALL data will be even larger.
;
_reflns_number_total     3937
_reflns_number_gt     3353
_reflns_threshold_expression     I>2\s(I)
_refine_ls_structure_factor_coef     Fsqd
_refine_ls_matrix_type     full
_refine_ls_R_factor_all     0.0317
_refine_ls_R_factor_gt     0.0249
_refine_ls_wR_factor_gt     0.0581
_refine_ls_wR_factor_ref     0.0597
_refine_ls_goodness_of_fit_ref     0.975
_refine_ls_restrained_S_all     0.975
_refine_ls_number_reflns     3937
_refine_ls_number_parameters     217
_refine_ls_number_restraints     0
_refine_ls_hydrogen_treatment     constr
_refine_ls_weighting_scheme     calc
_refine_ls_weighting_details
                      'w=1/[\s^2^(Fo^2^)+(0.0359P)^2^] where P=(Fo^2^+2Fc^2^)/3'
_atom_sites_solution_hydrogens     geom
_atom_sites_solution_primary     direct
_atom_sites_solution_secondary     difmap
_refine_ls_shift/su_max     0.001
_refine_ls_shift/su_mean     <0.001
_refine_diff_density_max     0.828
_refine_diff_density_min     -1.279
_refine_ls_extinction_method     none
_refine_ls_extinction_coef     ?
loop_
    _atom_type_symbol
    _atom_type_description
    _atom_type_scat_dispersion_real
    _atom_type_scat_dispersion_imag
    _atom_type_scat_source
    'C' 'C' 0.0033 0.0016
                         'International Tables Vol C Tables 4.2.6.8 and 6.1.1.4'
    'H' 'H' 0.0000 0.0000
                         'International Tables Vol C Tables 4.2.6.8 and 6.1.1.4'
    'Cl' 'Cl' 0.1484 0.1585
                         'International Tables Vol C Tables 4.2.6.8 and 6.1.1.4'
    'N' 'N' 0.0061 0.0033
                         'International Tables Vol C Tables 4.2.6.8 and 6.1.1.4'
    'O' 'O' 0.0106 0.0060
                         'International Tables Vol C Tables 4.2.6.8 and 6.1.1.4'
    'P' 'P' 0.1023 0.0942
                         'International Tables Vol C Tables 4.2.6.8 and 6.1.1.4'
    'W' 'W' -0.8490 6.8722
                         'International Tables Vol C Tables 4.2.6.8 and 6.1.1.4'
_computing_data_collection     'IPDS Software (Stoe & Cie, 1999)'
_computing_cell_refinement     'IPDS Software (Stoe & Cie, 1999)'
_computing_data_reduction     'XRED in IPDS Software (Stoe & Cie, 1999)'
_computing_structure_solution     'SHELXS97 (Sheldrick, 1997)'
_computing_structure_refinement     'SHELXL97 (Sheldrick, 1997)'
_computing_molecular_graphics     'PLATON (Spek, 2003)'
_computing_publication_material     'SHELXL97 (Sheldrick, 1997)'
loop_
    _atom_site_type_symbol
    _atom_site_label
    _atom_site_fract_x
    _atom_site_fract_y
    _atom_site_fract_z
    _atom_site_U_iso_or_equiv
    _atom_site_adp_type
    _atom_site_calc_flag
    _atom_site_refinement_flags
    _atom_site_occupancy
    _atom_site_disorder_assembly
    _atom_site_disorder_group
    W W1 0.14034(2) 0.138353(6) 0.190758(14) 0.01228(7) Uani d . 1 . .
    P P1 0.28028(14) 0.05181(4) 0.24110(10) 0.0148(2) Uani d . 1 A .
    P P2 0.08089(15) 0.11528(4) 0.41984(10) 0.0187(2) Uani d . 1 A .
    P P3 0.28985(14) 0.11874(4) -0.00872(10) 0.0153(2) Uani d . 1 A .
    P P4 0.05122(15) 0.20805(4) 0.02694(10) 0.0201(2) Uani d . 1 A .
    Cl Cl1 -0.03756(17) 0.20441(5) 0.28354(11) 0.0320(3) Uani d . 1 A .
    C C1 0.1747(6) 0.01929(18) 0.3647(4) 0.0263(11) Uani d . 1 . .
    H H1A 0.0601 0.0104 0.3331 0.032 Uiso calc R 1 A .
    H H1B 0.2337 -0.0127 0.3898 0.032 Uiso calc R 1 . .
    C C2 0.1720(6) 0.05517(19) 0.4784(4) 0.0258(11) Uani d . 1 A .
    H H2A 0.2859 0.0610 0.5164 0.031 Uiso calc R 1 . .
    H H2B 0.1050 0.0402 0.5438 0.031 Uiso calc R 1 . .
    C C3 0.4913(6) 0.0544(2) 0.3091(4) 0.0266(11) Uani d . 1 . .
    H H3A 0.5357 0.0196 0.3182 0.040 Uiso calc R 1 A .
    H H3B 0.4941 0.0708 0.3926 0.040 Uiso calc R 1 . .
    H H3C 0.5588 0.0742 0.2534 0.040 Uiso calc R 1 . .
    C C4 0.2717(7) 0.00030(18) 0.1264(5) 0.0311(12) Uani d . 1 . .
    H H4A 0.3430 0.0086 0.0581 0.047 Uiso calc R 1 A .
    H H4B 0.1574 -0.0041 0.0908 0.047 Uiso calc R 1 . .
    H H4C 0.3102 -0.0315 0.1681 0.047 Uiso calc R 1 . .
    C C5 0.1471(7) 0.1608(2) 0.5415(5) 0.0357(13) Uani d . 1 . .
    H H5A 0.0950 0.1940 0.5221 0.054 Uiso calc R 1 A .
    H H5B 0.2679 0.1644 0.5447 0.054 Uiso calc R 1 . .
    H H5C 0.1144 0.1486 0.6237 0.054 Uiso calc R 1 . .
    C C6 -0.1376(6) 0.1041(2) 0.4354(5) 0.0323(12) Uani d . 1 . .
    H H6A -0.1580 0.1016 0.5254 0.048 Uiso calc R 1 A .
    H H6B -0.1709 0.0720 0.3924 0.048 Uiso calc R 1 . .
    H H6C -0.2021 0.1325 0.3967 0.048 Uiso calc R 1 . .
    C C7 0.3072(6) 0.17713(19) -0.1023(4) 0.0273(11) Uani d . 1 . .
    H H7A 0.3815 0.2019 -0.0554 0.033 Uiso calc R 1 A .
    H H7B 0.3546 0.1690 -0.1837 0.033 Uiso calc R 1 . .
    C C8 0.1377(6) 0.19998(19) -0.1269(4) 0.0273(11) Uani d . 1 A .
    H H8A 0.0664 0.1770 -0.1818 0.033 Uiso calc R 1 . .
    H H8B 0.1450 0.2335 -0.1700 0.033 Uiso calc R 1 . .
    C C9 0.1887(6) 0.07605(19) -0.1249(4) 0.0286(11) Uani d . 1 . .
    H H9A 0.2509 0.0755 -0.2011 0.043 Uiso calc R 1 A .
    H H9B 0.0757 0.0881 -0.1473 0.043 Uiso calc R 1 . .
    H H9C 0.1848 0.0415 -0.0894 0.043 Uiso calc R 1 . .
    C C10 0.5051(6) 0.1013(2) 0.0067(5) 0.0287(11) Uani d . 1 . .
    H H10A 0.5169 0.0670 0.0435 0.043 Uiso calc R 1 A .
    H H10B 0.5664 0.1259 0.0621 0.043 Uiso calc R 1 . .
    H H10C 0.5495 0.1016 -0.0771 0.043 Uiso calc R 1 . .
    C C11 0.1231(7) 0.27186(18) 0.0718(5) 0.0337(12) Uani d . 1 . .
    H H11A 0.0917 0.2959 0.0030 0.051 Uiso calc R 1 A .
    H H11B 0.2440 0.2715 0.0876 0.051 Uiso calc R 1 . .
    H H11C 0.0725 0.2826 0.1490 0.051 Uiso calc R 1 . .
    C C12 -0.1699(6) 0.2108(2) -0.0142(5) 0.0316(12) Uani d . 1 . .
    H H12A -0.2282 0.2161 0.0627 0.047 Uiso calc R 1 A .
    H H12B -0.2066 0.1785 -0.0545 0.047 Uiso calc R 1 . .
    H H12C -0.1944 0.2392 -0.0732 0.047 Uiso calc R 1 . .
    Cl Cl3 0.54253(16) 0.09564(5) 0.66427(11) 0.0299(3) Uani d . 1 . .
    Cl Cl21 -0.0944(3) 0.08497(11) 0.1146(2) 0.0243(8) Uani d P 0.597(5) A 1
    N N11 0.3280(12) 0.1748(4) 0.2417(8) 0.020(2) Uani d P 0.597(5) A 1
    O O11 0.4639(12) 0.1916(4) 0.2679(8) 0.051(3) Uani d P 0.597(5) A 1
    Cl Cl22 0.3926(7) 0.18470(18) 0.2565(4) 0.0243(8) Uani d P 0.403(5) A 2
    N N12 -0.0356(16) 0.0967(5) 0.1383(12) 0.020(2) Uani d P 0.403(5) A 2
    O O12 -0.1463(16) 0.0674(6) 0.1024(13) 0.051(3) Uani d P 0.403(5) A 2
loop_
    _atom_site_aniso_label
    _atom_site_aniso_U_11
    _atom_site_aniso_U_22
    _atom_site_aniso_U_33
    _atom_site_aniso_U_12
    _atom_site_aniso_U_13
    _atom_site_aniso_U_23
    W1 0.01609(10) 0.01170(10) 0.00949(9) 0.00126(7) 0.00396(6) -0.00089(6)
    P1 0.0185(6) 0.0143(5) 0.0119(5) 0.0007(4) 0.0024(4) 0.0001(4)
    P2 0.0244(6) 0.0205(6) 0.0122(5) -0.0016(5) 0.0078(4) -0.0001(4)
    P3 0.0178(6) 0.0186(6) 0.0099(5) 0.0015(4) 0.0046(4) 0.0001(4)
    P4 0.0278(7) 0.0147(6) 0.0184(6) 0.0052(5) 0.0066(5) 0.0039(4)
    Cl1 0.0477(8) 0.0254(6) 0.0252(6) 0.0177(6) 0.0176(5) 0.0007(5)
    C1 0.033(3) 0.019(2) 0.027(3) -0.002(2) 0.008(2) 0.005(2)
    C2 0.029(3) 0.032(3) 0.017(2) -0.003(2) 0.0082(19) 0.0006(19)
    C3 0.021(2) 0.037(3) 0.022(2) 0.007(2) -0.0004(19) 0.004(2)
    C4 0.051(3) 0.017(2) 0.025(3) 0.006(2) -0.001(2) -0.0013(19)
    C5 0.054(4) 0.032(3) 0.021(2) -0.004(3) 0.003(2) -0.006(2)
    C6 0.027(3) 0.037(3) 0.035(3) 0.001(2) 0.016(2) 0.006(2)
    C7 0.035(3) 0.027(3) 0.022(2) -0.002(2) 0.011(2) 0.000(2)
    C8 0.041(3) 0.024(3) 0.017(2) 0.006(2) 0.004(2) 0.0076(19)
    C9 0.038(3) 0.030(3) 0.017(2) 0.001(2) 0.001(2) -0.001(2)
    C10 0.023(2) 0.040(3) 0.025(2) 0.005(2) 0.0107(19) 0.002(2)
    C11 0.053(3) 0.014(2) 0.035(3) -0.001(2) 0.009(2) 0.003(2)
    C12 0.031(3) 0.031(3) 0.033(3) 0.011(2) 0.004(2) 0.012(2)
    Cl3 0.0378(7) 0.0303(7) 0.0229(6) 0.0086(5) 0.0107(5) 0.0059(5)
    Cl21 0.016(2) 0.0332(14) 0.0231(12) 0.0016(14) -0.0007(12) -0.0017(10)
    N11 0.010(5) 0.034(4) 0.017(4) -0.002(4) 0.004(3) -0.002(3)
    O11 0.027(5) 0.073(5) 0.052(4) -0.004(4) -0.006(4) -0.018(4)
    Cl22 0.016(2) 0.0332(14) 0.0231(12) 0.0016(14) -0.0007(12) -0.0017(10)
    N12 0.010(5) 0.034(4) 0.017(4) -0.002(4) 0.004(3) -0.002(3)
    O12 0.027(5) 0.073(5) 0.052(4) -0.004(4) -0.006(4) -0.018(4)
_geom_special_details
;
 All esds (except the esd in the dihedral angle between two l.s. planes)
 are estimated using the full covariance matrix.  The cell esds are taken
 into account individually in the estimation of esds in distances, angles
 and torsion angles; correlations between esds in cell parameters are only
 used when they are defined by crystal symmetry.  An approximate (isotropic)
 treatment of cell esds is used for estimating esds involving l.s. planes.
;
loop_
    _geom_bond_atom_site_label_1
    _geom_bond_atom_site_label_2
    _geom_bond_site_symmetry_2
    _geom_bond_distance
    _geom_bond_publ_flag
    W1 P1 . 2.5665(11) y
    W1 P2 . 2.5745(11) y
    W1 P3 . 2.5583(11) y
    W1 P4 . 2.5788(11) y
    W1 Cl1 . 2.4935(11) y
    W1 Cl21 . 2.445(3) y
    W1 Cl22 . 2.431(5) y
    W1 N11 . 1.840(11) y
    W1 N12 . 1.845(13) y
    N11 O11 . 1.198(15) no
    N12 O12 . 1.218(17) no
    P1 C3 . 1.805(5) no
    P1 C4 . 1.809(5) no
    P1 C1 . 1.823(5) no
    P2 C5 . 1.803(5) no
    P2 C6 . 1.812(5) no
    P2 C2 . 1.823(5) no
    P3 C10 . 1.796(5) no
    P3 C9 . 1.810(5) no
    P3 C7 . 1.829(5) no
    P4 C12 . 1.812(5) no
    P4 C11 . 1.817(5) no
    P4 C8 . 1.829(5) no
    C1 C2 . 1.525(7) no
    C1 H1A . 0.9900 no
    C1 H1B . 0.9900 no
    C2 H2A . 0.9900 no
    C2 H2B . 0.9900 no
    C3 H3A . 0.9800 no
    C3 H3B . 0.9800 no
    C3 H3C . 0.9800 no
    C4 H4A . 0.9800 no
    C4 H4B . 0.9800 no
    C4 H4C . 0.9800 no
    C5 H5A . 0.9800 no
    C5 H5B . 0.9800 no
    C5 H5C . 0.9800 no
    C6 H6A . 0.9800 no
    C6 H6B . 0.9800 no
    C6 H6C . 0.9800 no
    C7 C8 . 1.502(7) no
    C7 H7A . 0.9900 no
    C7 H7B . 0.9900 no
    C8 H8A . 0.9900 no
    C8 H8B . 0.9900 no
    C9 H9A . 0.9800 no
    C9 H9B . 0.9800 no
    C9 H9C . 0.9800 no
    C10 H10A . 0.9800 no
    C10 H10B . 0.9800 no
    C10 H10C . 0.9800 no
    C11 H11A . 0.9800 no
    C11 H11B . 0.9800 no
    C11 H11C . 0.9800 no
    C12 H12A . 0.9800 no
    C12 H12B . 0.9800 no
    C12 H12C . 0.9800 no
loop_
    _geom_angle_atom_site_label_1
    _geom_angle_atom_site_label_2
    _geom_angle_atom_site_label_3
    _geom_angle_site_symmetry_1
    _geom_angle_site_symmetry_3
    _geom_angle
    _geom_angle_publ_flag
    N11 W1 N12 . . 174.8(4) no
    N11 W1 Cl21 . . 175.3(3) no
    N12 W1 Cl22 . . 173.3(5) no
    Cl22 W1 Cl21 . . 173.87(10) no
    N11 W1 Cl1 . . 90.8(3) no
    N12 W1 Cl1 . . 94.1(4) no
    Cl21 W1 Cl1 . . 93.84(7) no
    Cl22 W1 Cl1 . . 92.29(11) no
    N11 W1 P3 . . 85.1(2) no
    N12 W1 P3 . . 92.0(4) no
    Cl22 W1 P3 . . 84.12(11) no
    Cl21 W1 P3 . . 91.00(6) no
    Cl1 W1 P3 . . 141.64(4) no
    N11 W1 P1 . . 93.0(3) no
    N12 W1 P1 . . 82.1(4) no
    Cl22 W1 P1 . . 91.76(11) no
    Cl21 W1 P1 . . 83.48(6) no
    Cl1 W1 P1 . . 141.86(4) no
    P1 W1 P2 . . 73.07(4) y
    P1 W1 P3 . . 76.49(3) y
    N11 W1 P2 . . 93.0(3) no
    N12 W1 P2 . . 87.2(4) no
    Cl22 W1 P2 . . 93.34(11) no
    Cl21 W1 P2 . . 88.97(6) no
    Cl1 W1 P2 . . 68.84(4) y
    P3 W1 P2 . . 149.37(4) no
    N11 W1 P4 . . 90.9(3) no
    N12 W1 P4 . . 92.5(4) no
    Cl22 W1 P4 . . 91.62(11) no
    Cl21 W1 P4 . . 90.52(7) no
    Cl1 W1 P4 . . 68.56(4) y
    P3 W1 P4 . . 73.37(4) y
    P1 W1 P4 . . 149.15(3) no
    P2 W1 P4 . . 137.26(4) no
    C3 P1 C4 . . 106.5(2) no
    C3 P1 C1 . . 102.2(2) no
    C4 P1 C1 . . 97.9(2) no
    C3 P1 W1 . . 116.09(17) no
    C4 P1 W1 . . 121.42(16) no
    C1 P1 W1 . . 109.64(16) no
    C5 P2 C6 . . 106.4(3) no
    C5 P2 C2 . . 103.5(2) no
    C6 P2 C2 . . 101.7(2) no
    C5 P2 W1 . . 116.77(18) no
    C6 P2 W1 . . 111.95(17) no
    C2 P2 W1 . . 114.95(15) no
    C10 P3 C9 . . 107.0(2) no
    C10 P3 C7 . . 98.5(2) no
    C9 P3 C7 . . 101.3(2) no
    C10 P3 W1 . . 119.33(16) no
    C9 P3 W1 . . 117.72(17) no
    C7 P3 W1 . . 109.79(16) no
    C12 P4 C11 . . 108.6(3) no
    C12 P4 C8 . . 103.1(2) no
    C11 P4 C8 . . 101.6(2) no
    C12 P4 W1 . . 114.33(17) no
    C11 P4 W1 . . 113.81(17) no
    C8 P4 W1 . . 114.16(15) no
    C2 C1 P1 . . 108.2(3) no
    C2 C1 H1A . . 110.1 no
    P1 C1 H1A . . 110.1 no
    C2 C1 H1B . . 110.1 no
    P1 C1 H1B . . 110.1 no
    H1A C1 H1B . . 108.4 no
    C1 C2 P2 . . 106.9(3) no
    C1 C2 H2A . . 110.3 no
    P2 C2 H2A . . 110.3 no
    C1 C2 H2B . . 110.3 no
    P2 C2 H2B . . 110.3 no
    H2A C2 H2B . . 108.6 no
    P1 C3 H3A . . 109.5 no
    P1 C3 H3B . . 109.5 no
    H3A C3 H3B . . 109.5 no
    P1 C3 H3C . . 109.5 no
    H3A C3 H3C . . 109.5 no
    H3B C3 H3C . . 109.5 no
    P1 C4 H4A . . 109.5 no
    P1 C4 H4B . . 109.5 no
    H4A C4 H4B . . 109.5 no
    P1 C4 H4C . . 109.5 no
    H4A C4 H4C . . 109.5 no
    H4B C4 H4C . . 109.5 no
    P2 C5 H5A . . 109.5 no
    P2 C5 H5B . . 109.5 no
    H5A C5 H5B . . 109.5 no
    P2 C5 H5C . . 109.5 no
    H5A C5 H5C . . 109.5 no
    H5B C5 H5C . . 109.5 no
    P2 C6 H6A . . 109.5 no
    P2 C6 H6B . . 109.5 no
    H6A C6 H6B . . 109.5 no
    P2 C6 H6C . . 109.5 no
    H6A C6 H6C . . 109.5 no
    H6B C6 H6C . . 109.5 no
    C8 C7 P3 . . 108.6(3) no
    C8 C7 H7A . . 110.0 no
    P3 C7 H7A . . 110.0 no
    C8 C7 H7B . . 110.0 no
    P3 C7 H7B . . 110.0 no
    H7A C7 H7B . . 108.3 no
    C7 C8 P4 . . 107.2(3) no
    C7 C8 H8A . . 110.3 no
    P4 C8 H8A . . 110.3 no
    C7 C8 H8B . . 110.3 no
    P4 C8 H8B . . 110.3 no
    H8A C8 H8B . . 108.5 no
    P3 C9 H9A . . 109.5 no
    P3 C9 H9B . . 109.5 no
    H9A C9 H9B . . 109.5 no
    P3 C9 H9C . . 109.5 no
    H9A C9 H9C . . 109.5 no
    H9B C9 H9C . . 109.5 no
    P3 C10 H10A . . 109.5 no
    P3 C10 H10B . . 109.5 no
    H10A C10 H10B . . 109.5 no
    P3 C10 H10C . . 109.5 no
    H10A C10 H10C . . 109.5 no
    H10B C10 H10C . . 109.5 no
    P4 C11 H11A . . 109.5 no
    P4 C11 H11B . . 109.5 no
    H11A C11 H11B . . 109.5 no
    P4 C11 H11C . . 109.5 no
    H11A C11 H11C . . 109.5 no
    H11B C11 H11C . . 109.5 no
    P4 C12 H12A . . 109.5 no
    P4 C12 H12B . . 109.5 no
    H12A C12 H12B . . 109.5 no
    P4 C12 H12C . . 109.5 no
    H12A C12 H12C . . 109.5 no
    H12B C12 H12C . . 109.5 no
    O11 N11 W1 . . 169.1(8) no
    O12 N12 W1 . . 176.9(15) no
loop_
    _geom_torsion_atom_site_label_1
    _geom_torsion_atom_site_label_2
    _geom_torsion_atom_site_label_3
    _geom_torsion_atom_site_label_4
    _geom_torsion_site_symmetry_1
    _geom_torsion_site_symmetry_2
    _geom_torsion_site_symmetry_3
    _geom_torsion_site_symmetry_4
    _geom_torsion
    _geom_torsion_publ_flag
    N11 W1 P1 C3 . . . . 2.3(3) no
    N12 W1 P1 C3 . . . . -179.4(4) no
    Cl22 W1 P1 C3 . . . . 3.0(2) no
    Cl21 W1 P1 C3 . . . . 179.16(18) no
    Cl1 W1 P1 C3 . . . . -92.92(18) no
    P3 W1 P1 C3 . . . . 86.56(18) no
    P2 W1 P1 C3 . . . . -89.93(18) no
    P4 W1 P1 C3 . . . . 99.15(18) no
    N11 W1 P1 C4 . . . . -129.7(3) no
    N12 W1 P1 C4 . . . . 48.6(5) no
    Cl22 W1 P1 C4 . . . . -128.9(3) no
    Cl21 W1 P1 C4 . . . . 47.2(2) no
    Cl1 W1 P1 C4 . . . . 135.1(2) no
    P3 W1 P1 C4 . . . . -45.4(2) no
    P2 W1 P1 C4 . . . . 138.1(2) no
    P4 W1 P1 C4 . . . . -32.8(2) no
    N11 W1 P1 C1 . . . . 117.5(3) no
    N12 W1 P1 C1 . . . . -64.3(4) no
    Cl22 W1 P1 C1 . . . . 118.2(2) no
    Cl21 W1 P1 C1 . . . . -65.69(18) no
    Cl1 W1 P1 C1 . . . . 22.23(19) no
    P3 W1 P1 C1 . . . . -158.29(17) no
    P2 W1 P1 C1 . . . . 25.23(17) no
    P4 W1 P1 C1 . . . . -145.69(18) no
    N11 W1 P2 C5 . . . . 30.3(3) no
    N12 W1 P2 C5 . . . . -154.9(5) no
    Cl22 W1 P2 C5 . . . . 31.7(2) no
    Cl21 W1 P2 C5 . . . . -153.9(2) no
    Cl1 W1 P2 C5 . . . . -59.4(2) no
    P3 W1 P2 C5 . . . . 115.8(2) no
    P1 W1 P2 C5 . . . . 122.6(2) no
    P4 W1 P2 C5 . . . . -64.3(2) no
    N11 W1 P2 C6 . . . . 153.4(3) no
    N12 W1 P2 C6 . . . . -31.9(5) no
    Cl22 W1 P2 C6 . . . . 154.8(2) no
    Cl21 W1 P2 C6 . . . . -30.9(2) no
    Cl1 W1 P2 C6 . . . . 63.6(2) no
    P3 W1 P2 C6 . . . . -121.1(2) no
    P1 W1 P2 C6 . . . . -114.4(2) no
    P4 W1 P2 C6 . . . . 58.8(2) no
    N11 W1 P2 C2 . . . . -91.2(3) no
    N12 W1 P2 C2 . . . . 83.6(5) no
    Cl22 W1 P2 C2 . . . . -89.8(2) no
    Cl21 W1 P2 C2 . . . . 84.53(19) no
    Cl1 W1 P2 C2 . . . . 179.05(18) no
    P3 W1 P2 C2 . . . . -5.7(2) no
    P1 W1 P2 C2 . . . . 1.03(18) no
    P4 W1 P2 C2 . . . . 174.18(18) no
    N11 W1 P3 C10 . . . . 43.7(3) no
    N12 W1 P3 C10 . . . . -132.0(5) no
    Cl22 W1 P3 C10 . . . . 42.6(2) no
    Cl21 W1 P3 C10 . . . . -133.7(2) no
    Cl1 W1 P3 C10 . . . . 128.8(2) no
    P1 W1 P3 C10 . . . . -50.6(2) no
    P2 W1 P3 C10 . . . . -44.0(2) no
    P4 W1 P3 C10 . . . . 136.1(2) no
    N11 W1 P3 C9 . . . . 176.1(3) no
    N12 W1 P3 C9 . . . . 0.5(5) no
    Cl22 W1 P3 C9 . . . . 175.1(2) no
    Cl21 W1 P3 C9 . . . . -1.2(2) no
    Cl1 W1 P3 C9 . . . . -98.7(2) no
    P1 W1 P3 C9 . . . . 81.82(19) no
    P2 W1 P3 C9 . . . . 88.4(2) no
    P4 W1 P3 C9 . . . . -91.47(19) no
    N11 W1 P3 C7 . . . . -68.8(3) no
    N12 W1 P3 C7 . . . . 115.6(5) no
    Cl22 W1 P3 C7 . . . . -69.9(2) no
    Cl21 W1 P3 C7 . . . . 113.84(19) no
    Cl1 W1 P3 C7 . . . . 16.37(19) no
    P1 W1 P3 C7 . . . . -163.11(18) no
    P2 W1 P3 C7 . . . . -156.49(18) no
    P4 W1 P3 C7 . . . . 23.60(18) no
    N11 W1 P4 C12 . . . . -154.6(3) no
    N12 W1 P4 C12 . . . . 29.4(5) no
    Cl22 W1 P4 C12 . . . . -155.9(2) no
    Cl21 W1 P4 C12 . . . . 29.8(2) no
    Cl1 W1 P4 C12 . . . . -64.1(2) no
    P3 W1 P4 C12 . . . . 120.7(2) no
    P1 W1 P4 C12 . . . . 107.9(2) no
    P2 W1 P4 C12 . . . . -59.2(2) no
    N11 W1 P4 C11 . . . . -29.1(3) no
    N12 W1 P4 C11 . . . . 154.9(5) no
    Cl22 W1 P4 C11 . . . . -30.3(2) no
    Cl21 W1 P4 C11 . . . . 155.4(2) no
    Cl1 W1 P4 C11 . . . . 61.5(2) no
    P3 W1 P4 C11 . . . . -113.7(2) no
    P1 W1 P4 C11 . . . . -126.5(2) no
    P2 W1 P4 C11 . . . . 66.4(2) no
    N11 W1 P4 C8 . . . . 87.0(3) no
    N12 W1 P4 C8 . . . . -89.0(4) no
    Cl22 W1 P4 C8 . . . . 85.7(2) no
    Cl21 W1 P4 C8 . . . . -88.5(2) no
    Cl1 W1 P4 C8 . . . . 177.56(19) no
    P3 W1 P4 C8 . . . . 2.37(19) no
    P1 W1 P4 C8 . . . . -10.4(2) no
    P2 W1 P4 C8 . . . . -177.56(19) no
    C3 P1 C1 C2 . . . . 68.8(4) no
    C4 P1 C1 C2 . . . . 177.6(4) no
    W1 P1 C1 C2 . . . . -54.9(4) no
    P1 C1 C2 P2 . . . . 53.9(4) no
    C5 P2 C2 C1 . . . . -160.7(3) no
    C6 P2 C2 C1 . . . . 89.0(4) no
    W1 P2 C2 C1 . . . . -32.2(4) no
    C10 P3 C7 C8 . . . . -179.3(3) no
    C9 P3 C7 C8 . . . . 71.3(4) no
    W1 P3 C7 C8 . . . . -53.8(3) no
    P3 C7 C8 P4 . . . . 54.2(4) no
    C12 P4 C8 C7 . . . . -158.3(3) no
    C11 P4 C8 C7 . . . . 89.3(4) no
    W1 P4 C8 C7 . . . . -33.7(4) no
    Cl22 W1 N11 O11 . . . . 2(10) no
    Cl1 W1 N11 O11 . . . . 174(4) no
    P3 W1 N11 O11 . . . . -44(4) no
    P1 W1 N11 O11 . . . . 32(4) no
    P2 W1 N11 O11 . . . . 105(4) no
    P4 W1 N11 O11 . . . . -118(4) no
