# Supplementary material for: Bis[1,2-bis­(dimethyl­phosphino)­ethane]­dichloridonitro­syltungsten(0) chloride
Source: Acta Crystallogr Sect E Struct Rep Online. 2007 Dec 22;64(Pt 1):m245. doi: 10.1107/S1600536807067128 (PMC2915163; doi:10.1107/S1600536807067128)
Supplement: Supplementary file 2 [file e-64-0m245-Isup2.hkl]

#
# h,k,l, Fc-squared, Fo-squared, sigma(Fo-squared) and status flag
#
data_I
_shelx_title '  NATA272  Stoe IPDS measurement'
_shelx_refln_list_code          4
_shelx_F_calc_maximum      386.74
_exptl_crystal_F_000      1216.00
_reflns_d_resolution_high  0.8409
 
loop_
 _symmetry_equiv_pos_as_xyz
 'x, y, z'
 '-x+1/2, y+1/2, -z+1/2'
 '-x, -y, -z'
 'x-1/2, -y-1/2, z-1/2'
 
_cell_length_a     8.0929
_cell_length_b    26.1179
_cell_length_c    10.5703
_cell_angle_alpha  90.000
_cell_angle_beta   94.190
_cell_angle_gamma  90.000
 
_shelx_F_squared_multiplier     1.000
 
loop_
 _refln_index_h
 _refln_index_k
 _refln_index_l
 _refln_F_squared_calc
 _refln_F_squared_meas
 _refln_F_squared_sigma
 _refln_observed_status
   2   0   0       32.37       77.54    214.87 o
   4   0   0    30182.87    29063.97    401.31 o
   6   0   0     5991.44     5476.38    223.14 o
   8   0   0     3186.11     3095.90    250.54 o
   1   1   0    19432.50    14190.60    378.14 o
   2   1   0    38558.56    34731.65    409.92 o
   3   1   0    36767.13    36715.31    676.49 o
   4   1   0      139.31      150.18     89.67 o
   5   1   0    15691.16    14286.87    200.86 o
   6   1   0    15347.63    15194.62    256.23 o
   7   1   0    13183.70    11786.05    208.58 o
   8   1   0     7623.77     7109.39    410.27 o
   9   1   0     1655.03     2562.90    471.18 o
   1   2   0   126947.63    99625.02    682.62 o
   2   2   0     7104.76     6244.48    503.66 o
   3   2   0     2380.01     2197.06    139.93 o
   4   2   0     4536.83     4429.71    136.45 o
   5   2   0    33939.39    32278.38    997.25 o
   6   2   0      380.88      252.68     91.10 o
   7   2   0      661.72      726.93    113.05 o
   8   2   0       42.40       43.48    150.32 o
   9   2   0     5367.16     4736.15    540.11 o
   1   3   0    48284.99    40045.24    727.75 o
   2   3   0    15814.47    15754.04    254.57 o
   3   3   0    16577.01    17133.27    515.12 o
   4   3   0      345.32      294.58     93.01 o
   5   3   0     3667.32     3689.15    124.60 o
   6   3   0     4234.56     3827.43    199.88 o
   7   3   0    12829.47    11815.99    424.23 o
   8   3   0     7328.76     8230.32    334.97 o
   9   3   0      310.33      412.73    189.63 o
   0   4   0   122178.80   107610.20    998.37 o
   1   4   0     3759.52     3036.31    148.72 o
   2   4   0      113.70       90.40    145.72 o
   3   4   0    24105.62    24991.85    457.48 o
   4   4   0    38912.63    38661.49   1067.47 o
   5   4   0     4209.59     4144.34    122.20 o
   6   4   0     3906.97     3705.65    126.48 o
   7   4   0       50.52        1.92    120.62 o
   8   4   0     5275.73     5425.90    179.23 o
   9   4   0     1954.05     1921.33    177.56 o
   1   5   0      309.20      308.68    127.68 o
   2   5   0    46239.77    48365.61    411.58 o
   3   5   0    25701.44    26209.81    659.26 o
   4   5   0     2548.42     2430.98    103.78 o
   5   5   0    11585.54    11230.45    162.30 o
   6   5   0    17507.03    17630.31    703.80 o
   7   5   0     3236.36     3527.78    273.80 o
   8   5   0     3962.09     4138.99    402.00 o
   9   5   0      377.81     1043.19    349.10 o
   0   6   0      728.13      580.08    104.77 o
   1   6   0    21306.17    20381.10    981.48 o
   2   6   0     8330.14     8263.50    180.66 o
   3   6   0     8356.77     8195.66    171.22 o
   4   6   0    12432.56    11591.53    357.11 o
   5   6   0    25801.60    25301.04    688.90 o
   6   6   0     3510.39     3527.99    171.62 o
   7   6   0      694.34      655.10    113.38 o
   8   6   0     2021.76     2064.29    160.32 o
   9   6   0     5291.36     5015.75    452.06 o
   1   7   0    11104.51    10293.97    188.59 o
   2   7   0     7701.99     8050.77    168.20 o
   3   7   0    30817.95    30565.94    809.00 o
   4   7   0     2444.05     2326.89    152.15 o
   5   7   0     3616.66     3421.17    120.13 o
   6   7   0       14.07       36.50    108.97 o
   7   7   0    22008.48    22487.67   1752.92 o
   8   7   0      167.19      975.86    318.00 o
   9   7   0      110.36      247.61    171.32 o
   0   8   0     7970.60     8356.49    219.27 o
   1   8   0    46874.79    47004.76    745.50 o
   2   8   0     4640.98     4469.21    222.02 o
   3   8   0    10060.63     9432.30    177.53 o
   4   8   0    23534.49    21522.53    224.78 o
   5   8   0    11610.04    11164.26    215.99 o
   6   8   0     2233.98     2243.24    225.04 o
   7   8   0       67.65      -35.57    108.47 o
   8   8   0     3963.34     3786.21    227.45 o
   9   8   0     6487.49     7074.48    311.28 o
   1   9   0     5665.47     5803.03    159.61 o
   2   9   0    77293.38    81146.78   1585.26 o
   3   9   0      116.31      100.14     81.60 o
   4   9   0     3844.95     3606.68    122.69 o
   5   9   0      328.06      271.20     91.48 o
   6   9   0    28060.65    28674.02   1955.38 o
   7   9   0      195.41      282.05    107.56 o
   8   9   0     5800.68     6124.17    573.28 o
   9   9   0        0.48      149.51    255.36 o
   0  10   0      735.28      814.81     88.47 o
   1  10   0    14899.68    13782.84    213.23 o
   2  10   0    28624.44    28895.66    250.12 o
   3  10   0     9536.25     8884.38    285.43 o
   4  10   0    18530.55    19001.34    192.07 o
   5  10   0     4764.52     4844.20    105.57 o
   6  10   0     7219.51     7466.43    169.53 o
   7  10   0      269.34      811.83    555.01 o
   8  10   0     7546.84     7801.38    818.48 o
   9  10   0     2182.26     2269.87    169.45 o
   1  11   0    30869.06    29031.59    742.92 o
   2  11   0       12.75      -20.13     82.34 o
   3  11   0    19995.04    20384.89    918.42 o
   4  11   0     4856.98     4597.00    351.34 o
   5  11   0     2500.72     2476.41    336.01 o
   6  11   0      116.20      146.40    107.63 o
   7  11   0    22776.93    23860.70    910.92 o
   8  11   0      505.96      837.21    154.88 o
   0  12   0    43092.54    45132.71    275.98 o
   1  12   0    18278.43    17274.52    415.87 o
   2  12   0       25.21       23.27     71.69 o
   3  12   0     4223.02     4321.82    288.88 o
   4  12   0     2751.74     2851.26    122.19 o
   5  12   0    11135.81    11187.36    496.86 o
   6  12   0      786.18      821.40     97.30 o
   7  12   0      121.26       82.01    127.77 o
   8  12   0      582.34      990.15    256.31 o
   1  13   0      522.16      447.39     79.06 o
   2  13   0    41142.36    42499.61   1397.01 o
   3  13   0     9725.48    10363.95    477.39 o
   4  13   0     2635.30     2751.61    175.15 o
   5  13   0      738.01      744.03    112.68 o
   6  13   0    26236.14    27790.08    403.38 o
   7  13   0      721.91      817.07    127.91 o
   8  13   0     5134.88     5312.39    610.07 o
   0  14   0    34774.42    34110.30    507.54 o
   1  14   0    23149.03    21306.64   1032.14 o
   2  14   0      465.59      456.30     94.53 o
   3  14   0     3567.71     3597.28    123.99 o
   4  14   0    19200.34    20075.52    216.27 o
   5  14   0      116.44      193.35    112.00 o
   6  14   0     7343.02     7430.99    576.72 o
   7  14   0      350.53     1057.14    468.08 o
   8  14   0     5223.81     5553.00    191.16 o
   1  15   0    36022.67    36828.88   1885.85 o
   2  15   0    13820.32    13507.13    560.53 o
   3  15   0    11961.65    11205.24    515.38 o
   4  15   0     7312.03     7284.06    600.85 o
   5  15   0      948.82     1000.21     98.26 o
   6  15   0       55.51       61.20     94.74 o
   7  15   0    11992.57    12198.83    358.84 o
   8  15   0      779.11     1002.27    145.09 o
   0  16   0     3360.80     3066.85     94.94 o
   1  16   0     8502.16     8555.13    141.21 o
   2  16   0     6478.59     6263.05    292.84 o
   3  16   0     9185.03     9485.39    271.65 o
   4  16   0      910.26      911.15    121.59 o
   5  16   0    27233.03    29512.58    804.69 o
   6  16   0        5.79      -54.45    132.68 o
   7  16   0        3.81     -239.04    269.58 o
   8  16   0      335.58      252.85    143.69 o
   1  17   0    18141.53    17413.47    573.36 o
   2  17   0    13995.18    14394.25    452.75 o
   3  17   0    14983.93    13748.68   2040.42 o
   4  17   0     9931.14    10042.16    860.26 o
   5  17   0      615.24      525.03    129.47 o
   6  17   0     8044.32     8788.00    289.40 o
   7  17   0     1953.95     2069.19    158.27 o
   8  17   0     3004.06     2912.48    493.84 o
   0  18   0    16650.53    16761.36    496.69 o
   1  18   0     2307.15     1861.12    123.72 o
   2  18   0      399.12      393.86     96.55 o
   3  18   0      607.32      670.10    134.49 o
   4  18   0    27571.89    28633.44    714.66 o
   5  18   0       25.83      -53.00    221.25 o
   6  18   0     5617.25     5984.11    126.22 o
   7  18   0      261.80      246.43    203.07 o
   1  19   0     1422.98     1392.48    116.05 o
   2  19   0    12018.50    11056.17   1512.80 o
   3  19   0    12344.17    13460.84    696.05 o
   4  19   0     6966.68     7035.79    204.96 o
   5  19   0       94.12     -126.66    214.87 o
   6  19   0     2750.24     2949.18    390.20 o
   7  19   0     3697.00     3615.39    154.65 o
   0  20   0     5515.69     5606.93    499.61 o
   1  20   0     7462.14     7912.95    413.03 o
   2  20   0     1511.96     1451.34    106.88 o
   3  20   0     2466.46     2165.43    121.65 o
   4  20   0      898.50      840.67    117.49 o
   5  20   0    26061.21    26757.44   2843.81 o
   6  20   0       88.53     -139.01    139.01 o
   7  20   0      238.14      275.81    213.15 o
   1  21   0      341.51      408.56     96.70 o
   2  21   0     4025.75     4062.41    213.92 o
   3  21   0    19111.10    18920.79    181.96 o
   4  21   0     2063.73     2174.21    132.53 o
   5  21   0      916.91      929.64    140.42 o
   6  21   0     1926.95     2247.92    144.36 o
   7  21   0     9565.67     9723.45    477.73 o
   0  22   0    14778.22    15523.32    332.39 o
   1  22   0      994.76     1056.72    106.12 o
   2  22   0     2811.28     2895.71    117.33 o
   3  22   0        6.26      -35.47    100.71 o
   4  22   0    14989.26    14138.58   1041.10 o
   5  22   0     2553.21     2562.22    191.87 o
   6  22   0     3299.81     2920.28    131.46 o
   1  23   0      632.15      658.22     94.06 o
   2  23   0    14491.79    13424.64    486.17 o
   3  23   0     1162.88     1213.81    149.90 o
   4  23   0     3119.22     2872.64    390.80 o
   5  23   0      789.64      889.23    200.54 o
   6  23   0     5715.21     5888.06    428.79 o
   0  24   0      407.39      463.15     86.02 o
   1  24   0     9724.73     8870.56    368.57 o
   2  24   0      487.77      461.40    131.53 o
   3  24   0      882.50      908.19    174.21 o
   4  24   0     5204.41     5069.95    301.54 o
   5  24   0    11928.50    11271.86    813.56 o
   6  24   0     1391.76     1271.64    243.04 o
   1  25   0      958.02      908.80    113.39 o
   2  25   0      501.51      474.59    119.14 o
   3  25   0    19523.65    19179.61   1763.43 o
   4  25   0       97.98       91.26    136.24 o
   5  25   0      121.63      162.83    148.25 o
   0  26   0    17970.63    19067.23    258.47 o
   1  26   0     1371.94     1317.03    119.53 o
   2  26   0       88.84      173.67    124.97 o
   3  26   0     3583.74     3869.90    330.15 o
   4  26   0     4149.08     4563.96    185.03 o
   5  26   0     3620.97     3750.55    209.10 o
   1  27   0      577.56      665.96    131.65 o
   2  27   0    17190.16    17841.98    193.68 o
   3  27   0       74.72      162.82    145.88 o
   4  27   0     1377.78     1315.01    288.10 o
   0  28   0     3744.64     4038.61    267.34 o
   1  28   0     1680.96     1864.36    140.45 o
   2  28   0       27.84       61.32    124.14 o
   3  28   0     1461.71     1427.10    156.20 o
   4  28   0     6376.59     6648.80    202.98 o
   1  29   0    10432.54    10845.91    686.74 o
   2  29   0        2.88       65.18    143.62 o
   3  29   0     8991.56     9249.95    398.47 o
   0  30   0     1661.85     1598.04    171.19 o
   1  30   0     4998.76     5062.32    475.66 o
   2  30   0      420.30      492.28    145.46 o
  -9   0   1     5144.70     5420.55    297.93 o
  -7   0   1     2678.30     2497.99    232.45 o
  -5   0   1    37812.83    38212.29    404.07 o
  -3   0   1     5709.02     5445.88    243.65 o
  -1   0   1   121915.44    99728.90   1180.33 o
   1   0   1    31939.65    24791.36    544.50 o
   3   0   1    10053.21    10042.61    276.90 o
   5   0   1     6266.74     6010.37    219.35 o
   7   0   1     7385.86     7467.77    251.75 o
   9   0   1    14621.92    14284.38    348.76 o
  -9   1   1     4296.10     4430.69    641.60 o
  -8   1   1     7093.38     6809.10    236.93 o
  -7   1   1     5039.63     4733.49    146.97 o
  -6   1   1    10495.12     9919.37    156.56 o
  -5   1   1      549.17      538.29     98.83 o
  -4   1   1     5368.74     4972.46    136.16 o
  -3   1   1    15234.75    14876.87    620.06 o
  -2   1   1      378.87      395.73    135.60 o
  -1   1   1     8531.64     6965.73    417.85 o
   2   1   1    17975.90    16855.25    284.00 o
   3   1   1     4034.53     3887.97    138.47 o
   4   1   1     1347.81     1378.04     97.09 o
   5   1   1     4144.00     3922.59    133.49 o
   6   1   1    19472.07    16771.78    402.52 o
   7   1   1    12313.54    10484.57    808.57 o
   8   1   1     1347.42     1213.37    161.98 o
   9   1   1      266.96      270.68    146.22 o
  -9   2   1       31.85      171.54    167.80 o
  -8   2   1      514.06      855.86    281.38 o
  -7   2   1      414.28      383.10    121.19 o
  -6   2   1    19108.13    18162.66    513.40 o
  -5   2   1     3990.18     3936.20    124.61 o
  -4   2   1    28797.55    27998.01    478.94 o
  -3   2   1       62.49      104.28    109.21 o
  -2   2   1      560.85      615.23    148.11 o
  -1   2   1     1513.25     1265.40    126.70 o
   0   2   1   131535.50    87537.74   1276.65 o
   1   2   1     8734.84     6829.16    212.10 o
   2   2   1      508.64      478.33    132.68 o
   3   2   1     7929.37     7901.80    170.46 o
   4   2   1    41505.47    36519.77   1107.79 o
   5   2   1     4253.22     4057.07    127.63 o
   6   2   1      124.25       77.02    113.72 o
   7   2   1      495.11      359.29    129.02 o
   8   2   1    23244.67    23535.50    568.28 o
   9   2   1      385.03      338.54    146.23 o
  -9   3   1     2070.67     2533.44    207.98 o
  -8   3   1     3343.49     3444.51    164.81 o
  -7   3   1     4102.81     4250.60    433.88 o
  -6   3   1     3356.94     3285.93    129.14 o
  -5   3   1      882.69      936.94    128.27 o
  -4   3   1    20267.74    19538.94    545.71 o
  -3   3   1      533.55      556.07    114.65 o
  -2   3   1    12669.53    12087.25    446.63 o
  -1   3   1     7900.13     7238.80    193.77 o
   0   3   1    18626.97    14277.73    483.85 o
   1   3   1    23759.64    19328.32    327.68 o
   2   3   1    33368.05    32434.01    374.17 o
   3   3   1    32392.54    33782.26    330.80 o
   4   3   1     4663.62     4002.90    138.40 o
   5   3   1    16015.92    15629.28    213.88 o
   6   3   1    21961.93    19819.84    194.74 o
   7   3   1     6579.53     6405.68    323.94 o
   8   3   1      944.34     1011.28    155.12 o
   9   3   1       45.17      -61.47    169.93 o
  -9   4   1     7867.94     7513.57    334.28 o
  -8   4   1        8.21       74.73    121.66 o
  -7   4   1     5354.39     5406.81    223.14 o
  -6   4   1      714.53      668.45     89.36 o
  -5   4   1    26636.52    26803.38    981.91 o
  -4   4   1    10990.39    10805.82    163.02 o
  -3   4   1    13351.56    13420.57    279.92 o
  -2   4   1      216.40      205.97    124.70 o
  -1   4   1    12427.52    12951.38    263.22 o
   0   4   1     6477.88     5147.70    442.15 o
   1   4   1    24370.72    23583.86    324.63 o
   2   4   1    20008.31    19769.16    229.26 o
   3   4   1    31640.19    30445.89    315.69 o
   4   4   1       94.15       65.40     87.03 o
   5   4   1    11726.28    11883.43    452.66 o
   6   4   1     2098.01     1831.34    102.40 o
   7   4   1     5252.55     5250.85    139.13 o
   8   4   1      636.34      528.51    120.19 o
   9   4   1    11416.84    11586.38    792.89 o
  -9   5   1      490.22      621.30    164.14 o
  -8   5   1     3086.45     3521.05    329.03 o
  -7   5   1     9990.20     9384.48    340.06 o
  -6   5   1      895.39      904.48     95.05 o
  -5   5   1     4001.23     4072.39    186.35 o
  -4   5   1      307.38      215.31     92.34 o
  -3   5   1    33112.06    34381.45    304.60 o
  -2   5   1     2870.05     2900.93    135.57 o
  -1   5   1     1799.51     1638.06    130.58 o
   0   5   1      264.49      251.09    128.56 o
   1   5   1    53425.58    53700.84    446.41 o
   2   5   1    18773.28    18532.35    618.59 o
   3   5   1    33076.74    33148.92    253.38 o
   4   5   1       16.21      -11.87     92.64 o
   5   5   1     7616.49     7916.30    169.67 o
   6   5   1     6128.11     6405.09    532.01 o
   7   5   1     9609.01     9161.98    403.21 o
   8   5   1       48.67      593.26    220.99 o
   9   5   1     1435.54     1409.76    144.50 o
  -9   6   1     1854.65     1873.65    153.31 o
  -8   6   1      892.97      907.82    127.05 o
  -7   6   1       30.55      -32.87     98.66 o
  -6   6   1    28780.77    26358.05    588.87 o
  -5   6   1    13916.80    13248.00    167.09 o
  -4   6   1    19323.43    18475.26    951.59 o
  -3   6   1     1074.67     1118.08     99.05 o
  -2   6   1    14814.90    15192.24    214.64 o
  -1   6   1     9775.67     8533.68    397.69 o
   0   6   1     8510.25     7186.73    444.13 o
   1   6   1    18272.07    18439.76    738.95 o
   2   6   1     1321.55     1221.05    138.71 o
   3   6   1     3716.70     3334.66    236.84 o
   4   6   1    87722.12    94326.66   2471.71 o
   5   6   1    10742.18    10453.71    800.99 o
   6   6   1     1000.67      882.55    139.90 o
   7   6   1     2528.70     2579.13    175.41 o
   8   6   1    13795.15    14052.96    834.41 o
   9   6   1     1277.78     1078.15    341.17 o
  -9   7   1        1.42       52.40    137.30 o
  -8   7   1    15022.45    15141.32    459.72 o
  -7   7   1       84.44      -16.43    131.13 o
  -6   7   1     2179.91     2327.58    155.45 o
  -5   7   1      288.65      278.20    108.51 o
  -4   7   1     6743.94     6802.68    212.63 o
  -3   7   1       66.26       85.18     91.58 o
  -2   7   1    66327.88    70562.39    777.81 o
  -1   7   1     4845.15     5161.02    148.23 o
   0   7   1     1282.51     1360.57    110.56 o
   1   7   1    36114.68    38449.40    337.88 o
   2   7   1   124203.92   131860.28    641.77 o
   3   7   1     6187.13     5904.53    111.83 o
   4   7   1       44.45     -121.57    121.57 o
   5   7   1     2554.61     2455.32    208.15 o
   6   7   1    17622.23    18302.43    881.97 o
   7   7   1      342.02      490.44    105.03 o
   8   7   1      968.18      874.66    114.33 o
   9   7   1     1118.15     1233.40    232.79 o
  -9   8   1     3736.71     3280.45    335.66 o
  -8   8   1     2794.68     2878.46    267.00 o
  -7   8   1     5244.48     5365.79    195.40 o
  -6   8   1     9374.98     9681.24    176.27 o
  -5   8   1    21182.80    21939.61    428.62 o
  -4   8   1     8081.57     8045.59    475.32 o
  -3   8   1     6202.45     6337.20    145.48 o
  -2   8   1    14428.97    14493.05    188.35 o
  -1   8   1    13488.19    13824.93    745.85 o
   0   8   1    27122.68    27863.64    269.62 o
   1   8   1    33012.52    33954.69    488.59 o
   2   8   1      136.28       53.77    127.85 o
   3   8   1    23254.62    23853.94    511.42 o
   4   8   1     9289.83     9118.07    605.76 o
   5   8   1     9484.84     9949.71    341.61 o
   6   8   1      776.68      660.33    116.07 o
   7   8   1     5541.69     5259.12    294.56 o
   8   8   1     1903.11     1985.19    126.36 o
   9   8   1     6816.13     6595.71    341.35 o
  -9   9   1      759.70     1023.70    297.58 o
  -8   9   1     1171.74     1338.83    162.25 o
  -7   9   1    30686.26    30832.19   1754.90 o
  -6   9   1      343.67      227.86    115.60 o
  -5   9   1      509.75      528.21    109.55 o
  -4   9   1       13.17       21.86    102.76 o
  -3   9   1    52588.66    53217.91   2190.24 o
  -2   9   1       57.87      112.14     78.35 o
  -1   9   1     1468.94     1403.88    104.83 o
   0   9   1     1797.55     1872.59    111.71 o
   1   9   1    21819.40    21366.08    439.99 o
   2   9   1     3524.79     3374.61    120.93 o
   3   9   1    48011.99    46965.08    254.93 o
   4   9   1     4642.24     4576.30    107.14 o
   5   9   1    18640.22    18908.78    594.73 o
   6   9   1      456.95      433.14    110.24 o
   7   9   1    11562.45    11988.90    172.97 o
   8   9   1      757.77     1337.69    144.05 o
   9   9   1      469.84      437.70    145.15 o
  -9  10   1     9107.63     8968.25    360.30 o
  -8  10   1       31.17      374.19    142.11 o
  -7  10   1      765.34      700.27    129.51 o
  -6  10   1    11219.25    11156.46    562.42 o
  -5  10   1    13413.19    14003.97    781.95 o
  -4  10   1    10623.96    10532.12    550.53 o
  -3  10   1      456.49      406.95     85.43 o
  -2  10   1     2786.42     2671.06    101.53 o
  -1  10   1    26503.75    24912.39    899.46 o
   0  10   1    24175.39    22052.27    744.90 o
   1  10   1    19161.10    16879.76    559.84 o
   2  10   1      360.42      400.52     79.97 o
   3  10   1     9164.21     8574.67    335.83 o
   4  10   1     6005.11     6015.90    339.19 o
   5  10   1    10808.17    10380.98    131.56 o
   6  10   1      182.15      221.21     94.09 o
   7  10   1     2455.53     2477.23    120.88 o
   8  10   1     6643.50     6813.24    169.23 o
  -9  11   1      133.01       -0.94    149.68 o
  -8  11   1    12372.54    12578.57    474.63 o
  -7  11   1     3019.07     3120.03    259.50 o
  -6  11   1     9006.84     9425.94    918.42 o
  -5  11   1        6.92       64.83    104.36 o
  -4  11   1     3817.94     3816.18    192.56 o
  -3  11   1     2456.01     2563.91    233.14 o
  -2  11   1    53941.20    54105.67   3284.41 o
  -1  11   1      461.13      361.84     79.20 o
   0  11   1     3496.68     3294.81    103.69 o
   1  11   1     8630.93     7943.53    135.95 o
   2  11   1    61893.84    54750.65   3748.70 o
   3  11   1     1856.30     1914.09    116.95 o
   4  11   1     1554.34     1462.88     83.93 o
   5  11   1     2773.46     2848.14    102.26 o
   6  11   1    23512.22    23449.40    485.31 o
   7  11   1      431.18      837.55    128.17 o
   8  11   1     4314.87     5186.98    191.90 o
  -8  12   1     3548.16     3470.41    143.30 o
  -7  12   1      341.81      468.62    143.53 o
  -6  12   1     6264.23     6144.24    212.29 o
  -5  12   1     8757.42     8994.47    766.61 o
  -4  12   1     7382.84     7977.94    461.10 o
  -3  12   1      154.24      221.44     91.23 o
  -2  12   1    14969.25    14431.34    169.67 o
  -1  12   1    14695.15    14777.17    171.11 o
   0  12   1    30517.21    26336.73   1089.52 o
   1  12   1     9228.22     9185.41    154.99 o
   2  12   1      536.34      230.54    195.40 o
   3  12   1     2994.56     2864.04    225.55 o
   4  12   1    10264.28    10842.18    137.52 o
   5  12   1     5207.28     5745.92    144.05 o
   6  12   1     3939.44     3850.93    124.31 o
   7  12   1     7056.91     7852.09    481.44 o
   8  12   1     5200.36     5133.10    222.80 o
  -8  13   1     1366.77     1548.48    197.73 o
  -7  13   1    19947.07    20829.06    196.29 o
  -6  13   1     1345.60     1514.28    250.19 o
  -5  13   1     1400.27     1216.46    127.68 o
  -4  13   1     4239.00     4329.90    291.29 o
  -3  13   1    38023.14    38799.55    486.17 o
  -2  13   1     7093.57     7070.79    269.24 o
  -1  13   1     1835.57     1606.00     84.26 o
   0  13   1      493.82      380.73     96.73 o
   1  13   1    29771.74    24932.82    709.83 o
   2  13   1      889.93      841.77     87.77 o
   3  13   1     7156.33     7070.44    149.80 o
   4  13   1      907.04      953.58     90.88 o
   5  13   1     8254.74     8383.26    142.34 o
   6  13   1       52.55      194.61    124.33 o
   7  13   1    15146.12    15412.08   1866.12 o
   8  13   1      606.99     1031.19    146.53 o
  -8  14   1      132.04     -124.27    181.49 o
  -7  14   1       53.47      280.45    105.90 o
  -6  14   1     1645.15     1759.45    113.32 o
  -5  14   1    27440.42    27927.46   1205.74 o
  -4  14   1     2363.66     2536.75    151.98 o
  -3  14   1     1773.26     1743.10    110.21 o
  -2  14   1      892.67      934.70    102.82 o
  -1  14   1    48972.13    47376.28   5378.68 o
   0  14   1    31483.20    30909.79    908.25 o
   1  14   1      120.76       25.88     84.68 o
   2  14   1     3258.94     3101.15    125.10 o
   3  14   1    14189.20    14953.92    193.98 o
   4  14   1      394.97      340.89     86.06 o
   5  14   1    16559.55    17192.22    167.01 o
   6  14   1      106.33      237.35    143.36 o
   7  14   1     1471.54     1521.60    111.25 o
   8  14   1     3448.14     3584.10    223.66 o
  -8  15   1     7210.74     6905.51    376.24 o
  -7  15   1     1686.22     1751.08    127.50 o
  -6  15   1     7387.84     7552.16    356.17 o
  -5  15   1        8.49      -33.64    155.51 o
  -4  15   1    11841.18    10947.79   1312.06 o
  -3  15   1    17877.58    18020.72    948.48 o
  -2  15   1    20676.67    20124.29   1486.78 o
  -1  15   1    10514.47    10712.31    154.11 o
   0  15   1    16905.47    16148.09    534.16 o
   1  15   1    12176.54    12357.26    155.75 o
   2  15   1    28264.82    26467.01    923.67 o
   3  15   1       67.76      119.37    109.12 o
   4  15   1      408.20      314.98    103.80 o
   5  15   1       73.06     -104.70    108.86 o
   6  15   1    14255.08    13915.07   2144.66 o
   7  15   1     2693.22     3165.09    212.29 o
   8  15   1     2364.14     3162.87    167.26 o
  -8  16   1     1473.57     1325.38    167.10 o
  -7  16   1      560.21      518.81    131.02 o
  -6  16   1     6035.61     6198.77    213.49 o
  -5  16   1     1643.56     1473.60    118.95 o
  -4  16   1    18643.67    18873.68   1326.36 o
  -3  16   1       83.61      114.62     88.88 o
  -2  16   1     8279.26     8443.47    136.78 o
  -1  16   1      272.33      196.18     81.72 o
   0  16   1    34508.00    33773.41    221.40 o
   1  16   1     8376.65     8209.10    299.30 o
   2  16   1    15457.49    15960.59    325.32 o
   3  16   1      336.40      391.77     90.03 o
   4  16   1    21107.57    22124.35    291.55 o
   5  16   1      423.45      315.15    103.83 o
   6  16   1     4431.77     4696.78    164.97 o
   7  16   1     5663.02     6576.87    432.07 o
   8  16   1     6301.30     6681.25    212.21 o
  -8  17   1     1295.16     1145.40    146.39 o
  -7  17   1     6573.66     7280.01    456.36 o
  -6  17   1     5836.30     6257.51    387.10 o
  -5  17   1      855.33      770.83    116.20 o
  -4  17   1    24477.15    24733.24   1840.10 o
  -3  17   1    20448.14    20229.04    947.10 o
  -2  17   1    15911.51    14725.49   1151.29 o
  -1  17   1      417.15      442.48     83.09 o
   0  17   1     4992.14     4682.61    203.50 o
   1  17   1    12499.95    13038.97    266.22 o
   2  17   1     1251.07     1092.36    113.98 o
   3  17   1    14505.12    14104.20    274.75 o
   4  17   1      250.75      196.16    127.34 o
   5  17   1     4331.23     4586.08    120.24 o
   6  17   1     4421.70     4646.87    133.64 o
   7  17   1     5484.94     5818.44    218.15 o
  -7  18   1      288.80      306.29    173.24 o
  -6  18   1      577.66      525.09    314.55 o
  -5  18   1    27671.38    29110.25   1082.71 o
  -4  18   1      975.25      903.85    176.45 o
  -3  18   1       13.99      -45.08    118.39 o
  -2  18   1     1464.79     1281.14     89.38 o
  -1  18   1    29078.07    29928.71    742.14 o
   0  18   1       66.23        4.10     93.27 o
   1  18   1      124.04       96.31     85.14 o
   2  18   1      438.94      400.18    106.61 o
   3  18   1    21363.46    22136.98    721.98 o
   4  18   1     1556.82     1376.65    181.01 o
   5  18   1    18375.74    18589.22    486.78 o
   6  18   1      661.09      806.20    188.85 o
   7  18   1      579.88      785.85    140.55 o
  -7  19   1     4838.14     4903.16    840.88 o
  -6  19   1      286.61      390.53    118.73 o
  -5  19   1       29.22     -103.58    130.13 o
  -4  19   1    10842.97    11437.90    455.24 o
  -3  19   1    17637.11    18271.44    557.68 o
  -2  19   1     8806.19     9299.36    369.52 o
  -1  19   1     5650.70     5592.75    191.35 o
   0  19   1     2114.42     2116.02    222.19 o
   1  19   1    15746.58    14920.77    790.39 o
   2  19   1    16286.37    16769.62    644.61 o
   3  19   1      105.33       49.66    107.06 o
   4  19   1       23.23      -36.06    152.32 o
   5  19   1     1825.16     2093.63    456.45 o
   6  19   1     2203.52     2273.29    107.95 o
   7  19   1     6069.28     5920.50    343.67 o
  -7  20   1      322.48      283.35    140.69 o
  -6  20   1     8226.46     8993.38    168.71 o
  -5  20   1      343.10      394.27    137.15 o
  -4  20   1     9209.04     8553.40    185.32 o
  -3  20   1      755.21      718.53    108.86 o
  -2  20   1    13510.33    13650.07    630.92 o
  -1  20   1     3527.99     3370.21    114.08 o
   0  20   1    16149.71    15852.15    808.22 o
   1  20   1      239.42      166.15    108.74 o
   2  20   1      518.08      418.42    107.95 o
   3  20   1      702.73      787.05    117.00 o
   4  20   1    41310.71    40338.17   2116.15 o
   5  20   1       24.47      -19.35    100.03 o
   6  20   1      153.14      657.53    279.66 o
   7  20   1      267.73      389.51    135.75 o
  -7  21   1     3301.56     3265.12    161.80 o
  -6  21   1     8160.56     8879.11    167.85 o
  -5  21   1      796.22      760.62    128.41 o
  -4  21   1    13105.08    13507.26    411.13 o
  -3  21   1     7255.82     6988.57    302.32 o
  -2  21   1     7171.53     6888.00    580.26 o
  -1  21   1       22.06      -26.41    105.50 o
   0  21   1      477.89      418.92    100.29 o
   1  21   1     4330.09     4262.52    142.85 o
   2  21   1     6315.63     6134.57    134.41 o
   3  21   1     7621.24     7737.46    590.08 o
   4  21   1        3.97     -231.76    231.76 o
   5  21   1     3391.60     3933.86    229.52 o
   6  21   1    11956.85    12254.18    903.60 o
  -6  22   1     1211.93     1220.05    189.80 o
  -5  22   1    12487.37    12607.49   1175.24 o
  -4  22   1       18.84      -58.52    202.29 o
  -3  22   1       44.72       14.15    100.81 o
  -2  22   1     3721.70     3613.02    288.10 o
  -1  22   1    38211.32    37570.66    629.54 o
   0  22   1     2965.53     2715.94    132.42 o
   1  22   1     6389.62     6564.28    254.16 o
   2  22   1      139.26       72.60    100.93 o
   3  22   1    13552.01    12546.76    606.10 o
   4  22   1     1500.76     1438.88    129.05 o
   5  22   1     4363.39     4267.71    278.02 o
   6  22   1       25.55      -74.50    240.11 o
  -6  23   1     2375.83     2441.32    207.81 o
  -5  23   1      278.06      104.16    163.02 o
  -4  23   1     2125.70     2063.07    127.63 o
  -3  23   1    23321.78    23880.44   2487.39 o
  -2  23   1     1918.79     1866.04    104.97 o
  -1  23   1     1012.21     1020.19    102.59 o
   0  23   1     3195.20     3229.18    126.09 o
   1  23   1     7472.15     7687.36    395.80 o
   2  23   1     2621.26     2666.11    121.10 o
   3  23   1     4472.50     4537.50    154.77 o
   4  23   1      420.63      301.17    120.50 o
   5  23   1     8073.09     8459.01    285.00 o
   6  23   1     1386.39     1307.23    137.68 o
  -6  24   1     7302.80     7226.24    723.70 o
  -5  24   1     1373.91     1147.12    149.29 o
  -4  24   1     6556.42     6757.30    350.91 o
  -3  24   1      341.92      332.89    112.53 o
  -2  24   1    14102.57    14115.02    371.93 o
  -1  24   1     2829.41     2779.23    131.91 o
   0  24   1    16485.31    16990.98    342.81 o
   1  24   1     3996.23     3442.76    271.82 o
   2  24   1      288.49      305.29    130.61 o
   3  24   1     5687.73     5530.68    313.61 o
   4  24   1    11985.71    12299.84    668.22 o
   5  24   1     1943.69     2264.31    192.99 o
  -5  25   1     1301.74     1147.32    164.73 o
  -4  25   1     9673.89     9811.54    466.10 o
  -3  25   1      883.44      820.51    110.92 o
  -2  25   1    17792.41    18613.16    647.97 o
  -1  25   1     1182.07     1223.34    136.14 o
   0  25   1      428.50      397.62    120.42 o
   1  25   1     2488.53     2467.43    138.72 o
   2  25   1    11869.11    10751.65    401.31 o
   3  25   1      882.29      882.59    153.61 o
   4  25   1        0.28     -142.37    142.37 o
   5  25   1       12.47      -22.47    114.06 o
  -5  26   1     7628.57     7325.91    222.97 o
  -4  26   1     2853.90     2742.91    545.62 o
  -3  26   1      309.74      432.50    171.70 o
  -2  26   1     2369.96     2375.87    120.25 o
  -1  26   1    23247.77    22888.16    346.17 o
   0  26   1     1847.19     1773.85    133.09 o
   1  26   1     1329.56     1304.46    112.49 o
   2  26   1      293.25      311.01    102.40 o
   3  26   1     3807.64     3753.03    406.65 o
   4  26   1    10598.08     9996.85    273.20 o
   5  26   1     4171.56     3903.89    145.55 o
  -4  27   1     1160.35     1102.98    142.23 o
  -3  27   1    24126.04    23696.54   1823.39 o
  -2  27   1      275.71      370.46    136.46 o
  -1  27   1     2773.33     2715.85    121.39 o
   0  27   1       90.64      137.72    104.91 o
   1  27   1    13305.10    13576.54    750.93 o
   2  27   1      518.71      622.04    137.44 o
   3  27   1     1654.02     1546.40    134.02 o
   4  27   1        3.44     -170.34    194.25 o
  -4  28   1     4045.57     4049.33    194.28 o
  -3  28   1      426.23      444.35    139.54 o
  -2  28   1     5082.10     5265.61    161.97 o
  -1  28   1     5058.31     4966.66    248.99 o
   0  28   1     5575.31     6065.01    344.19 o
   1  28   1     1002.12      982.08    129.15 o
   2  28   1     2402.83     2597.76    156.61 o
   3  28   1     8567.52     8559.04    914.11 o
   4  28   1     2930.89     3027.10    204.89 o
  -3  29   1       41.72      131.50    154.24 o
  -2  29   1    14680.40    13479.87    973.90 o
  -1  29   1      160.83      258.78    115.19 o
   0  29   1     3953.75     4301.53    161.69 o
   1  29   1        9.25      -14.05    144.16 o
   2  29   1     9453.51     9228.06    191.09 o
   3  29   1     1131.50     1087.47    211.25 o
  -2  30   1     2292.56     2435.74    164.26 o
  -1  30   1     3238.66     3117.02    152.28 o
   0  30   1     9851.64    10168.48    558.20 o
   1  30   1       27.32       11.37    157.25 o
   2  30   1     3426.03     3744.67    309.73 o
  -8   0   2      170.85      503.32    248.82 o
  -6   0   2    17442.55    15550.34    276.73 o
  -4   0   2     4489.56     4169.05    178.00 o
  -2   0   2    15519.95    16899.88    392.52 o
   0   0   2    20416.66    18076.93    383.22 o
   2   0   2    23458.45    24047.84    394.59 o
   4   0   2    17097.58    15202.45    279.66 o
   6   0   2       10.82       53.76    180.24 o
   8   0   2    31444.90    28712.97    382.70 o
  -9   1   2     4299.71     4673.30    172.88 o
  -8   1   2     7389.84     7456.20    174.29 o
  -7   1   2     9735.44     9550.77    292.93 o
  -6   1   2     3422.35     3283.36    129.48 o
  -5   1   2     7289.06     7333.25    161.50 o
  -4   1   2    52203.63    49585.72    517.71 o
  -3   1   2     2353.49     2345.98    143.62 o
  -2   1   2     5094.55     5000.85    222.45 o
  -1   1   2      328.64      343.84    141.19 o
   0   1   2    11972.61    11012.48    213.89 o
   1   1   2     1462.82     1295.49    140.68 o
   2   1   2     4475.52     4364.96    144.20 o
   3   1   2     8825.91     8577.52    173.09 o
   4   1   2      816.77      796.99     89.09 o
   5   1   2    12528.54    11093.55    171.12 o
   6   1   2    16229.66    15988.21    215.78 o
   7   1   2     3655.62     3432.56    152.90 o
   8   1   2      183.44      227.38    133.60 o
   9   1   2     3140.91     3191.53    230.12 o
  -9   2   2    10072.40    10712.82    267.51 o
  -8   2   2      267.46      306.16    140.39 o
  -7   2   2     4585.74     4587.31    142.71 o
  -6   2   2      607.17      534.61    107.37 o
  -5   2   2    47235.73    46686.79    310.32 o
  -4   2   2      819.17      855.08    103.52 o
  -3   2   2     9270.76     9019.16    540.02 o
  -2   2   2     4888.76     4687.35    190.58 o
  -1   2   2    32657.72    31242.18    354.10 o
   0   2   2       12.56       59.85    131.25 o
   1   2   2     4415.48     4238.74    158.08 o
   2   2   2    17283.15    16851.17    245.26 o
   3   2   2    38497.45    35734.55   1442.84 o
   4   2   2     3634.58     3230.35    110.87 o
   5   2   2    17174.39    16195.80    794.09 o
   6   2   2      505.46      447.47    115.48 o
   7   2   2    19548.88    18091.32    259.07 o
   8   2   2      401.15      444.22    113.93 o
   9   2   2     5746.11     4805.81    513.66 o
  -9   3   2     3239.79     3501.52    397.95 o
  -8   3   2     7976.71     7939.60    231.67 o
  -7   3   2     5263.93     5141.64    320.50 o
  -6   3   2       20.30       28.47    123.49 o
  -5   3   2    18312.56    18487.54    441.89 o
  -4   3   2     1464.57     1160.54    109.93 o
  -3   3   2    34216.95    33090.79    408.38 o
  -2   3   2    27404.01    28824.56    417.51 o
  -1   3   2       99.28      178.63    114.38 o
   0   3   2    11529.67    11425.14    240.01 o
   1   3   2    27902.04    28230.04    317.22 o
   2   3   2    10219.26    10211.31    200.42 o
   3   3   2     4043.56     3520.69    120.99 o
   4   3   2     5409.69     5030.90    148.58 o
   5   3   2     9174.42     8351.74    324.81 o
   6   3   2     3151.90     2920.16    138.23 o
   7   3   2     6147.58     5534.72    156.20 o
   8   3   2      161.95      146.92    137.80 o
   9   3   2     7089.27     7285.58    334.45 o
  -9   4   2       21.89      -12.41    180.19 o
  -8   4   2      246.35      303.05    137.70 o
  -7   4   2       18.50       17.87    120.91 o
  -6   4   2    21500.27    21420.03    204.31 o
  -5   4   2     7311.97     7440.89    248.21 o
  -4   4   2     4177.04     4059.30    121.55 o
  -3   4   2      733.32      764.20    103.95 o
  -2   4   2    23460.90    24548.77    278.71 o
  -1   4   2     5637.20     5450.46    228.57 o
   0   4   2    10969.10    11257.60    480.32 o
   1   4   2        0.95       -0.21    115.04 o
   2   4   2    18925.50    18321.96    352.81 o
   3   4   2     8047.60     7443.64    238.99 o
   4   4   2    60440.46    58229.43    874.91 o
   5   4   2    10582.78    10051.27    168.11 o
   6   4   2       63.02       26.19    109.59 o
   7   4   2      913.96      896.41    101.62 o
   8   4   2    16541.84    15254.86    201.29 o
   9   4   2      925.25      933.22    162.26 o
  -9   5   2      684.55      765.39    129.69 o
  -8   5   2    10457.30    10265.29    494.53 o
  -7   5   2     2004.75     1994.88    124.26 o
  -6   5   2     1526.22     1570.06    115.97 o
  -5   5   2    17922.58    17973.08    194.92 o
  -4   5   2    40178.68    38711.84    273.63 o
  -3   5   2     1389.97     1353.14    114.22 o
  -2   5   2    17539.76    17648.98    563.03 o
  -1   5   2     1236.80     1208.14    118.29 o
   0   5   2    19247.66    16636.51    225.19 o
   1   5   2     2493.27     2458.64    123.94 o
   2   5   2    43765.78    42029.96   4932.13 o
   3   5   2    15102.87    14919.74    228.51 o
   4   5   2      272.89      232.72    109.23 o
   5   5   2     9072.24     8430.76    184.11 o
   6   5   2    16191.74    15893.44    382.27 o
   7   5   2      131.56      162.65     98.29 o
   8   5   2      409.29      475.71    117.04 o
   9   5   2     1717.79     1539.98    168.67 o
  -9   6   2     9592.76    10019.96    279.14 o
  -8   6   2      754.43      803.75    146.65 o
  -7   6   2    15159.67    14859.36   1031.28 o
  -6   6   2     8640.61     9099.27    187.87 o
  -5   6   2    13775.65    13424.74    189.97 o
  -4   6   2     4415.57     4426.94    149.66 o
  -3   6   2      252.09      289.69     93.86 o
  -2   6   2    12220.13    12762.14    190.56 o
  -1   6   2    11538.40    11179.73    268.98 o
   0   6   2    18159.19    18152.44    232.95 o
   1   6   2      580.12      595.41     91.36 o
   2   6   2     9258.88     9193.97    403.72 o
   3   6   2    77775.55    77972.30   3031.80 o
   4   6   2    13632.41    13819.52    336.95 o
   5   6   2     8543.75     8579.76    443.44 o
   6   6   2      653.09      644.08    153.12 o
   7   6   2     6041.47     5764.51    161.84 o
   8   6   2     1357.06     1222.81    149.48 o
   9   6   2     7564.29     7168.75    355.74 o
  -9   7   2     5928.49     6350.82    372.54 o
  -8   7   2      200.67      240.06    122.21 o
  -7   7   2     8691.39     8560.17    682.87 o
  -6   7   2     3445.29     3396.25    252.61 o
  -5   7   2    14668.92    14748.70    175.57 o
  -4   7   2     1682.91     1952.06    121.05 o
  -3   7   2    64068.37    65191.97   3539.60 o
  -2   7   2    20043.58    20813.94    227.72 o
  -1   7   2     1401.21     1310.67    100.16 o
   0   7   2     9314.81     9283.16    531.41 o
   1   7   2   104095.78   109863.79   2402.01 o
   2   7   2     7664.72     8804.82    165.70 o
   3   7   2     7903.47     7896.84    520.72 o
   4   7   2      673.07      556.01     97.98 o
   5   7   2    17575.83    17800.61    524.77 o
   6   7   2       13.42       40.67     90.79 o
   7   7   2     2250.68     2263.93    108.84 o
   8   7   2       89.48       26.74    127.00 o
   9   7   2     4452.69     4339.48    251.57 o
  -9   8   2     1486.32     1473.43    232.10 o
  -8   8   2        7.70       17.70    123.65 o
  -7   8   2     7419.88     7293.62    384.08 o
  -6   8   2    26993.52    27041.93    968.64 o
  -5   8   2      388.08      451.62     89.84 o
  -4   8   2     5053.40     4927.68    248.04 o
  -3   8   2       21.27       42.38     80.38 o
  -2   8   2    15652.65    16375.89    352.81 o
  -1   8   2    52506.99    51821.88    961.84 o
   0   8   2      299.79      346.61     93.73 o
   1   8   2      231.79      274.95     91.14 o
   2   8   2    11011.06    10530.86    171.46 o
   3   8   2    19614.97    19359.97    171.71 o
   4   8   2    39715.95    41203.73    396.66 o
   5   8   2       68.70       86.97     78.51 o
   6   8   2      432.99      425.04    131.41 o
   7   8   2     2347.67     2451.47    133.84 o
   8   8   2     7619.70     7501.31    197.73 o
   9   8   2     3212.91     3169.64    216.34 o
  -9   9   2      853.07      775.89    222.47 o
  -8   9   2    19114.97    18955.64    648.32 o
  -7   9   2      107.36      133.55    130.48 o
  -6   9   2       96.00      202.17    135.32 o
  -5   9   2     7611.50     7608.01    242.96 o
  -4   9   2    21931.17    22560.31    706.39 o
  -3   9   2       80.54       67.76     85.14 o
  -2   9   2    14940.45    14533.92    365.64 o
  -1   9   2     1290.75     1384.36    111.05 o
   0   9   2    17442.12    17445.92    200.60 o
   1   9   2      463.42      614.13     90.05 o
   2   9   2    64493.17    65461.96    938.92 o
   3   9   2     7366.10     7385.05    121.07 o
   4   9   2     9307.77     9197.55    132.99 o
   5   9   2     1737.08     1692.90    153.36 o
   6   9   2    20102.08    20693.84    828.38 o
   7   9   2        2.18       -3.82    117.26 o
   8   9   2        0.23      148.50    123.08 o
  -9  10   2     3491.65     3060.75    338.59 o
  -8  10   2      780.19      970.50    154.57 o
  -7  10   2     3300.57     2897.65    143.54 o
  -6  10   2    16723.54    17442.56    542.78 o
  -5  10   2    12498.93    12371.99    598.00 o
  -4  10   2      575.18      474.41     98.73 o
  -3  10   2      491.73      396.32    111.92 o
  -2  10   2    36507.32    37343.84    939.95 o
  -1  10   2     3505.37     3361.45    108.50 o
   0  10   2    28163.45    28574.92    236.17 o
   1  10   2      727.16      769.93     84.25 o
   2  10   2     2106.41     2194.12    127.25 o
   3  10   2     9167.60     9317.02    286.72 o
   4  10   2    14212.48    14330.66    203.24 o
   5  10   2    12930.13    12529.73    639.10 o
   6  10   2     3377.74     3395.75    145.06 o
   7  10   2     5126.31     5247.87    248.21 o
   8  10   2     3542.41     3654.48    156.92 o
  -8  11   2     1785.38     1995.73    189.54 o
  -7  11   2    11932.28    12062.76   1081.51 o
  -6  11   2       65.92       82.15    138.10 o
  -5  11   2      532.65      562.30     98.11 o
  -4  11   2     2421.56     2553.93    159.90 o
  -3  11   2    53377.86    56208.21   1879.91 o
  -2  11   2      636.55      530.62     87.46 o
  -1  11   2      274.74      227.89     71.29 o
   0  11   2     6181.92     6493.90    135.69 o
   1  11   2    62770.09    60091.57    864.05 o
   2  11   2      663.65      546.31     75.64 o
   3  11   2      885.44      844.73    114.85 o
   4  11   2    19644.44    20048.86    526.06 o
   5  11   2    20749.13    21618.51    197.56 o
   6  11   2       13.40      -27.14    124.76 o
   7  11   2    11154.97    11468.22    331.18 o
   8  11   2      472.70      809.41    176.13 o
  -8  12   2     1407.12     1411.28    216.16 o
  -7  12   2     5254.22     5152.54    153.53 o
  -6  12   2     6554.60     6420.80    448.44 o
  -5  12   2     9832.20     8991.78    288.10 o
  -4  12   2      913.03      918.58     99.87 o
  -3  12   2     1860.22     2035.76    113.90 o
  -2  12   2     8515.52     8090.47    334.28 o
  -1  12   2    68818.03    72049.40   1088.48 o
   0  12   2     2454.75     2267.30    245.46 o
   1  12   2       88.32       67.83     81.76 o
   2  12   2     4445.30     4396.19    142.42 o
   3  12   2    15884.01    16986.88    335.92 o
   4  12   2     4657.98     4890.90    101.79 o
   5  12   2      458.96      448.36     98.86 o
   6  12   2        5.11     -153.10    153.10 o
   7  12   2     5360.99     5053.06    337.81 o
   8  12   2     6124.64     6562.92    372.97 o
  -8  13   2     9562.91     9363.71   1185.15 o
  -7  13   2     1354.71     1381.68    128.50 o
  -6  13   2     7798.05     7757.76    586.89 o
  -5  13   2      225.52      192.12    128.33 o
  -4  13   2    44619.56    43563.11   2828.65 o
  -3  13   2     2608.89     2644.76    107.96 o
  -2  13   2     1240.68     1284.59     98.63 o
  -1  13   2       50.14       40.03     88.81 o
   0  13   2    11749.19     9613.26    622.13 o
   1  13   2     7388.38     6799.16    285.95 o
   2  13   2    30645.74    31601.99    335.66 o
   3  13   2      301.66      296.04    101.23 o
   4  13   2     1339.92     1444.74    107.10 o
   5  13   2     3793.00     3766.21    107.33 o
   6  13   2    33296.78    35131.37    231.33 o
   7  13   2      566.36      720.82    125.93 o
   8  13   2        9.15      404.81    147.18 o
  -8  14   2      201.46      158.20    148.66 o
  -7  14   2      520.06      553.32    160.02 o
  -6  14   2    18331.49    18137.78   1546.32 o
  -5  14   2     1236.25     1179.42    132.90 o
  -4  14   2     6083.63     6099.06    373.40 o
  -3  14   2     1012.05      954.58    106.40 o
  -2  14   2    22027.04    19634.22    179.80 o
  -1  14   2     4030.93     4060.44    132.77 o
   0  14   2    17627.31    16883.25   1069.70 o
   1  14   2        9.12       11.07     87.40 o
   2  14   2     6987.09     7110.78    152.55 o
   3  14   2      871.52      940.65     92.11 o
   4  14   2    10350.06    10226.54    246.06 o
   5  14   2     4090.58     4247.88    262.17 o
   6  14   2      211.36      -96.47    129.92 o
   7  14   2     4093.29     4133.12    138.13 o
   8  14   2    10960.39    11223.81    187.83 o
  -8  15   2      963.80      759.87    147.80 o
  -7  15   2     5302.19     5439.88    934.79 o
  -6  15   2     3248.76     3480.56    176.10 o
  -5  15   2      217.33      301.06    114.84 o
  -4  15   2     7995.48     7979.79    335.49 o
  -3  15   2    34141.70    33940.68   2628.77 o
  -2  15   2    11597.29    11072.96   1011.03 o
  -1  15   2      228.39      236.64     76.56 o
   0  15   2    16740.59    17256.90    179.84 o
   1  15   2    39667.05    38295.72   3107.97 o
   2  15   2     3668.70     3739.94    130.01 o
   3  15   2      959.43      967.98     87.67 o
   4  15   2     1451.04     1382.84    111.95 o
   5  15   2     6295.58     6359.11    115.74 o
   6  15   2     2108.79     2149.89    126.55 o
   7  15   2     6556.20     8031.39    151.76 o
   8  15   2        7.44     -136.95    141.14 o
  -8  16   2      739.03      727.79    173.57 o
  -7  16   2     1522.81     1787.77    237.36 o
  -6  16   2     1394.43     1344.93    130.72 o
  -5  16   2    43117.07    45222.14   1786.43 o
  -4  16   2      213.14      189.94    110.80 o
  -3  16   2     2960.31     2820.56    165.68 o
  -2  16   2       20.90        0.57     84.60 o
  -1  16   2    37333.73    35983.67   2957.54 o
   0  16   2     2046.71     1948.70     91.76 o
   1  16   2       62.43      -89.14     89.14 o
   2  16   2       69.16      101.40     86.92 o
   3  16   2    18567.93    18790.63    738.35 o
   4  16   2     4327.81     4432.45    157.49 o
   5  16   2     4162.31     4340.74    137.18 o
   6  16   2      531.81     1128.12    291.46 o
   7  16   2     6391.84     6112.48    585.77 o
  -7  17   2     3732.83     3786.71    392.09 o
  -6  17   2      444.67      441.98    138.74 o
  -5  17   2      657.81      638.03    110.30 o
  -4  17   2    22376.53    23238.05   1649.01 o
  -3  17   2    12050.87    10910.53    681.49 o
  -2  17   2     7970.75     7949.36    130.67 o
  -1  17   2        1.05      -69.99     86.13 o
   0  17   2     4480.26     4520.37    297.41 o
   1  17   2    14358.75    13818.20    518.48 o
   2  17   2    17030.89    16929.20    411.22 o
   3  17   2      236.14      147.95     86.89 o
   4  17   2      935.94      884.91    129.14 o
   5  17   2     5658.48     5682.63    387.44 o
   6  17   2     6817.19     7126.99    342.73 o
   7  17   2     3761.14     3819.24    148.32 o
  -7  18   2      853.22      897.34    177.87 o
  -6  18   2    11563.24    11306.12    537.52 o
  -5  18   2      969.57     1018.63    170.59 o
  -4  18   2    10869.19    10788.49    348.67 o
  -3  18   2     6121.79     5730.62    201.60 o
  -2  18   2    13055.90    13497.75    331.35 o
  -1  18   2       95.20      138.28     78.21 o
   0  18   2    29946.28    30563.48    406.14 o
   1  18   2      267.15      174.61     86.26 o
   2  18   2     9668.08     9081.07    396.83 o
   3  18   2     3458.16     3650.08    149.70 o
   4  18   2    21302.03    22159.79    297.58 o
   5  18   2       42.40      -44.58    258.64 o
   6  18   2       48.43      146.17    101.00 o
   7  18   2       19.32       -8.03    154.82 o
  -7  19   2     1605.51     1587.63    159.90 o
  -6  19   2     4304.52     3980.83    688.55 o
  -5  19   2     2618.74     2490.50    151.05 o
  -4  19   2     6563.21     6425.27    133.77 o
  -3  19   2    19165.46    18159.77    726.46 o
  -2  19   2     8071.79     8454.92    139.26 o
  -1  19   2     1948.71     1980.59    106.47 o
   0  19   2    17739.62    16292.42    641.68 o
   1  19   2    11811.19    11765.88    201.52 o
   2  19   2     5917.22     5986.75    133.23 o
   3  19   2     3465.45     3411.87    138.74 o
   4  19   2     1929.38     1812.43    136.96 o
   5  19   2     4086.42     4066.31    129.36 o
   6  19   2    10247.94    11295.70    266.31 o
   7  19   2      565.17     1623.85    232.62 o
  -7  20   2     3247.39     3397.50    440.60 o
  -6  20   2      357.15      478.87    160.57 o
  -5  20   2    13947.70    12993.73   2217.12 o
  -4  20   2        3.16       20.48     93.65 o
  -3  20   2      348.00      307.93    139.92 o
  -2  20   2     2702.44     2860.32    130.33 o
  -1  20   2    45940.70    48307.12   2121.40 o
   0  20   2     3949.00     3901.10    119.89 o
   1  20   2     1561.95     1541.98    138.04 o
   2  20   2       77.98       34.35    127.85 o
   3  20   2    33743.56    30538.64   1714.15 o
   4  20   2     1987.23     2091.94    158.96 o
   5  20   2      564.45      523.26    101.25 o
   6  20   2        7.90      106.06    115.58 o
   7  20   2     4275.56     3782.70    147.45 o
  -7  21   2    10090.03    10127.87   1170.85 o
  -6  21   2      120.77       47.89    174.64 o
  -5  21   2      390.40      366.11    122.56 o
  -4  21   2     4072.43     3756.19    420.18 o
  -3  21   2     7672.67     8094.86    234.08 o
  -2  21   2     8521.90     8687.03    541.74 o
  -1  21   2      818.47      616.51    112.26 o
   0  21   2     8469.36     8172.75    130.72 o
   1  21   2    21125.11    21058.37    804.95 o
   2  21   2     5620.87     5653.94    276.30 o
   3  21   2     1660.38     1486.34    123.65 o
   4  21   2     4291.01     3837.84    392.27 o
   5  21   2    19360.35    20198.09   1014.91 o
   6  21   2      508.26      871.75    135.25 o
  -6  22   2     8885.01     7926.68    305.16 o
  -5  22   2       36.71       12.61    119.02 o
  -4  22   2     2970.49     3006.34    360.56 o
  -3  22   2      348.58      343.19    125.32 o
  -2  22   2    23521.82    23603.25    326.70 o
  -1  22   2     2939.79     2917.26    128.56 o
   0  22   2    30317.06    31617.96   1003.11 o
   1  22   2     2926.73     2727.46    204.62 o
   2  22   2     5697.06     5322.61    722.93 o
   3  22   2      197.73      215.11    129.13 o
   4  22   2    12085.97    11840.25   1010.34 o
   5  22   2       72.93     -169.56    169.56 o
   6  22   2     1306.86     1718.56    336.26 o
  -6  23   2      809.39      826.94    207.63 o
  -5  23   2      134.99       22.00    147.51 o
  -4  23   2     1508.69     1394.49    125.04 o
  -3  23   2     2322.41     2340.90    130.34 o
  -2  23   2     9156.17     8888.58    259.07 o
  -1  23   2      325.80      214.62    114.36 o
   0  23   2    16910.63    17252.65    815.20 o
   1  23   2     3411.43     3486.78    137.60 o
   2  23   2    10060.81     9800.30    278.54 o
   3  23   2      491.09      558.19    130.79 o
   4  23   2     9997.15     9302.88    431.04 o
   5  23   2     3055.94     3169.52    142.26 o
   6  23   2     7836.68     8174.40    322.65 o
  -6  24   2     1845.94     1876.19    196.08 o
  -5  24   2     8748.17     8737.59   1015.34 o
  -4  24   2      802.87      905.27    171.19 o
  -3  24   2     2177.31     2109.01    121.18 o
  -2  24   2     4145.11     4081.85    131.20 o
  -1  24   2    36036.94    34784.33   4156.30 o
   0  24   2     5050.35     5251.49    260.88 o
   1  24   2     2958.97     2717.93    130.70 o
   2  24   2     1356.10     1307.73    124.15 o
   3  24   2    12074.58    12278.76    234.51 o
   4  24   2     2634.52     2056.22    386.58 o
   5  24   2      409.15      248.62    117.61 o
  -5  25   2     1663.85     1809.67    293.36 o
  -4  25   2      578.40      502.54    152.84 o
  -3  25   2    13536.83    12848.97    438.79 o
  -2  25   2      771.84      815.32    127.51 o
  -1  25   2      390.62      276.23    114.28 o
   0  25   2     2600.03     2613.99    129.94 o
   1  25   2    14000.29    14417.29    181.57 o
   2  25   2       53.10       39.90    126.17 o
   3  25   2      409.87      380.07    117.21 o
   4  25   2      428.25      430.05    177.48 o
   5  25   2    14243.78    14880.77    923.84 o
  -5  26   2     1390.21     1218.82    181.96 o
  -4  26   2     2801.51     3058.44    150.15 o
  -3  26   2      163.25      104.16    138.18 o
  -2  26   2    15627.77    15965.14    236.32 o
  -1  26   2     6977.25     6767.41    214.61 o
   0  26   2    12744.17    12535.22   1366.42 o
   1  26   2      412.88      292.08    119.10 o
   2  26   2     3820.84     3535.31    130.73 o
   3  26   2     8529.34     8528.74    316.53 o
   4  26   2     2352.10     2104.33    176.42 o
  -4  27   2     9408.50     9585.10    212.95 o
  -3  27   2       76.93      114.15    126.96 o
  -2  27   2     8362.49     8275.43    313.61 o
  -1  27   2        2.33       93.85    110.98 o
   0  27   2     8903.94     8747.29    150.42 o
   1  27   2      104.87      152.48    124.34 o
   2  27   2     9621.13     9049.26    887.23 o
   3  27   2      237.89      169.86    136.89 o
   4  27   2     1241.18     1185.14    185.94 o
  -3  28   2     2588.27     2519.19    161.71 o
  -2  28   2     6383.45     6269.08    548.29 o
  -1  28   2     7481.65     7705.81    279.49 o
   0  28   2     1918.31     1992.78    133.07 o
   1  28   2      273.87      316.49    168.46 o
   2  28   2     2164.19     2102.85    184.29 o
   3  28   2     3138.98     3089.58    178.86 o
  -3  29   2    14088.57    14520.26   1236.50 o
  -2  29   2       36.61      -40.57    143.87 o
  -1  29   2      340.81      298.71    124.97 o
   0  29   2      200.65      163.92    135.75 o
   1  29   2    18862.79    18604.02    449.39 o
   2  29   2      255.43       84.46    145.16 o
  -2  30   2     4073.60     4123.16    201.43 o
  -1  30   2     9052.95     8821.91    200.31 o
   0  30   2     3501.37     3551.57    182.04 o
   1  30   2       60.78      120.46    174.16 o
  -9   0   3     4070.81     4304.15    264.50 o
  -7   0   3    10271.34    10667.40    259.50 o
  -5   0   3    25324.09    23960.82    318.43 o
  -3   0   3    38902.53    39666.25    437.32 o
  -1   0   3   149566.03   172293.36    932.37 o
   1   0   3     3550.61     3588.02    189.71 o
   3   0   3    31214.04    29996.34    365.47 o
   5   0   3     6305.01     5448.63    187.82 o
   7   0   3    21688.94    21311.89    336.18 o
   9   0   3      773.33      779.71    280.35 o
  -9   1   3    10623.59    10641.68    484.28 o
  -8   1   3    11937.34    11542.79    649.44 o
  -7   1   3     5721.94     5794.78    156.70 o
  -6   1   3     1887.82     1783.96    133.42 o
  -5   1   3    21004.86    21152.29    225.28 o
  -4   1   3    35826.90    34168.67    285.91 o
  -3   1   3    13913.38    14323.81    632.72 o
  -2   1   3     2308.52     2405.26    131.18 o
  -1   1   3    27378.19    29933.45    511.25 o
   0   1   3     9639.25    11277.78    209.06 o
   1   1   3    19167.95    19938.55    232.34 o
   2   1   3    19422.70    20046.97    274.66 o
   3   1   3     2211.20     2019.75     96.89 o
   4   1   3    18841.80    19526.92    221.02 o
   5   1   3    15616.49    15208.62    457.74 o
   6   1   3    12470.00    12278.61    401.66 o
   7   1   3     5104.05     4271.17    130.73 o
   8   1   3      269.39      191.25    132.38 o
   9   1   3     4380.48     4089.70    216.08 o
  -9   2   3      231.66      202.04    170.85 o
  -8   2   3      137.57       -4.75    146.27 o
  -7   2   3      344.26      282.87    117.83 o
  -6   2   3    39026.27    38606.74    936.94 o
  -5   2   3     5722.31     5781.75    186.01 o
  -4   2   3    10299.11    10230.58    183.68 o
  -3   2   3     6526.70     6735.15    483.93 o
  -2   2   3    85076.27    92537.90   1013.28 o
  -1   2   3     6764.79     7171.08    167.16 o
   0   2   3    22085.92    24306.50    262.34 o
   1   2   3     4397.43     4316.87    139.42 o
   2   2   3    19016.77    19696.06    226.19 o
   3   2   3     4886.13     4493.74    156.97 o
   4   2   3    30443.09    29470.98    252.26 o
   5   2   3      671.25      772.42     91.52 o
   6   2   3     2428.97     2437.41    147.61 o
   7   2   3      999.18      898.44    129.97 o
   8   2   3     9368.52     7952.78    844.75 o
   9   2   3       50.63       81.36    189.95 o
  -9   3   3     6370.77     6296.53    172.63 o
  -8   3   3    14470.63    14786.32    466.53 o
  -7   3   3     2374.25     2293.21    138.87 o
  -6   3   3       66.81      209.93    132.38 o
  -5   3   3     1485.99     1464.09    121.09 o
  -4   3   3    76284.21    74049.13    438.45 o
  -3   3   3    12311.61    12311.45    379.00 o
  -2   3   3       63.00      108.02    110.48 o
  -1   3   3    11754.11    13229.07    217.90 o
   0   3   3    15253.67    15427.64    580.86 o
   1   3   3     1132.29     1183.83    103.33 o
   2   3   3     7560.75     7528.75    149.64 o
   3   3   3     2698.81     2570.24    101.91 o
   4   3   3    10726.32    10325.81    299.73 o
   5   3   3     3444.09     3474.52    132.50 o
   6   3   3    19699.93    18996.06    588.61 o
   7   3   3     4571.21     4152.83    294.39 o
   8   3   3     2643.57     2557.39    166.60 o
   9   3   3     1547.27     1369.96    203.79 o
  -9   4   3     3086.96     3328.29    208.17 o
  -8   4   3      339.89      327.03    171.20 o
  -7   4   3    10432.16    10493.90    559.23 o
  -6   4   3     4196.27     4257.26    145.70 o
  -5   4   3     9444.74     9450.05    156.63 o
  -4   4   3     8352.60     9213.90    471.87 o
  -3   4   3    16712.73    17524.65    570.78 o
  -2   4   3     4392.40     4450.46    319.03 o
  -1   4   3   146662.02   165838.73   3647.64 o
   0   4   3    21439.79    23019.14    783.67 o
   1   4   3    13765.67    14837.66    206.81 o
   2   4   3    22012.62    22596.90    237.28 o
   3   4   3    39750.42    38674.04    353.15 o
   4   4   3     7404.12     7049.32    451.80 o
   5   4   3     5591.03     5237.02    351.00 o
   6   4   3      533.78      409.14    121.10 o
   7   4   3     6088.58     5723.93    189.80 o
   8   4   3     1886.72     1708.06    146.68 o
   9   4   3     3036.46     2840.53    214.79 o
  -9   5   3     7458.85     8074.95    285.95 o
  -8   5   3     3270.37     3283.99    152.22 o
  -7   5   3     5249.85     4856.01    141.13 o
  -6   5   3      378.61      376.31    121.07 o
  -5   5   3    21572.73    21476.43    218.45 o
  -4   5   3     6877.18     6765.47    446.89 o
  -3   5   3    49130.61    49606.25    414.67 o
  -2   5   3    12520.92    12777.98    174.87 o
  -1   5   3     3909.06     4006.47    123.77 o
   0   5   3     7044.09     7186.03    159.61 o
   1   5   3    40560.28    42405.27    314.35 o
   2   5   3     4528.88     4430.41    121.49 o
   3   5   3      478.29      394.75     86.91 o
   4   5   3     8485.55     8326.00    204.45 o
   5   5   3    21620.79    20968.95    652.88 o
   6   5   3      588.70      580.80    126.62 o
   7   5   3      815.39      748.86    125.54 o
   8   5   3      185.90      332.81    180.85 o
   9   5   3     9250.48     8820.94    837.52 o
  -9   6   3      376.24      494.65    304.56 o
  -8   6   3       41.10       76.94    122.31 o
  -7   6   3     5575.66     5221.36    392.61 o
  -6   6   3    20398.86    21373.95    398.81 o
  -5   6   3     9418.03     9509.75    257.35 o
  -4   6   3       87.96      220.01     95.90 o
  -3   6   3     3047.40     3326.43    124.00 o
  -2   6   3    40318.14    37036.45   2202.22 o
  -1   6   3      141.95      156.35     99.60 o
   0   6   3     3621.86     3676.66    260.96 o
   1   6   3     2392.88     2447.71    109.13 o
   2   6   3    17037.01    16921.10    206.40 o
   3   6   3    18283.86    16299.45    423.63 o
   4   6   3    22083.80    21716.41    697.43 o
   5   6   3        4.88       -6.33     94.60 o
   6   6   3      478.35      442.32    101.44 o
   7   6   3     4421.69     4649.86    281.81 o
   8   6   3     3941.26     3706.61    332.73 o
  -9   7   3      529.08      741.45    183.16 o
  -8   7   3    15066.71    14763.08    626.00 o
  -7   7   3       33.91       11.74    140.87 o
  -6   7   3     4639.98     4921.61    149.06 o
  -5   7   3     2932.66     2912.37    123.81 o
  -4   7   3    22865.41    23832.10   1549.93 o
  -3   7   3     9040.76     9055.81    212.98 o
  -2   7   3    18307.35    18426.10    550.10 o
  -1   7   3        8.85       18.84     71.68 o
   0   7   3    62979.54    65977.80   1714.06 o
   1   7   3     1375.73     1488.52     90.47 o
   2   7   3     1507.53     1287.53    145.86 o
   3   7   3      554.45      438.66     89.05 o
   4   7   3     8931.01     9072.34    186.87 o
   5   7   3     1068.65      969.70     91.07 o
   6   7   3     8246.50     7758.64    300.08 o
   7   7   3      498.35      524.36    117.62 o
   8   7   3      611.76      576.07    136.15 o
  -9   8   3     3038.57     3051.62    195.97 o
  -8   8   3     2049.31     2044.31    162.05 o
  -7   8   3     7713.05     8438.27    228.48 o
  -6   8   3     2880.67     2988.25    127.38 o
  -5   8   3     5004.32     5051.14    213.15 o
  -4   8   3     7742.55     7802.78    388.47 o
  -3   8   3     8996.64     8788.43    160.94 o
  -2   8   3    28743.02    28768.05    259.15 o
  -1   8   3     7803.50     8170.58    143.79 o
   0   8   3    13130.36    13258.86    478.77 o
   1   8   3    23019.86    23533.59    987.77 o
   2   8   3    14008.48    13953.35    165.36 o
   3   8   3    21310.42    21752.78    214.92 o
   4   8   3     1347.88     1391.09     92.35 o
   5   8   3     1911.91     2049.51    163.52 o
   6   8   3     3497.92     3518.55    120.37 o
   7   8   3     1683.34     1624.31    233.05 o
   8   8   3     5497.01     5888.22    189.35 o
  -9   9   3     7927.38     8456.63    737.40 o
  -8   9   3      427.93      357.47    153.17 o
  -7   9   3    10467.98    10068.68   1265.97 o
  -6   9   3      153.03       70.02    130.93 o
  -5   9   3    11143.27    10954.60    168.85 o
  -4   9   3     9357.11     9705.02    469.89 o
  -3   9   3    36584.89    36226.73    255.11 o
  -2   9   3       13.49       75.46     73.50 o
  -1   9   3     1947.78     1965.12     98.13 o
   0   9   3    14040.83    11772.21   1866.04 o
   1   9   3    39653.63    39491.21    522.44 o
   2   9   3       11.46       53.78     67.30 o
   3   9   3      296.01      401.52     85.04 o
   4   9   3      749.57      756.15     89.05 o
   5   9   3    35640.72    35358.51    607.22 o
   6   9   3       28.61        1.26    123.21 o
   7   9   3      517.74      682.10    120.64 o
   8   9   3     1511.10     1663.33    148.29 o
  -8  10   3      192.73      302.24    152.67 o
  -7  10   3    12362.82    12365.93    189.93 o
  -6  10   3     9225.63     9205.08    480.83 o
  -5  10   3     1007.98      987.17     99.96 o
  -4  10   3      315.26      290.41     94.54 o
  -3  10   3     9580.43    10211.02    159.51 o
  -2  10   3    22856.94    22261.86    606.10 o
  -1  10   3    36953.07    35420.77    752.65 o
   0  10   3      350.01      335.04     70.30 o
   1  10   3      104.77      173.99     73.00 o
   2  10   3    15889.31    11700.61   2006.21 o
   3  10   3    17837.60    18211.88    199.77 o
   4  10   3     9737.67     9803.50    123.67 o
   5  10   3      645.21      289.15    121.74 o
   6  10   3      757.29      836.74    104.71 o
   7  10   3     6463.40     6591.25    141.86 o
   8  10   3     4356.00     4505.53    151.52 o
  -8  11   3    16151.07    16268.71    382.36 o
  -7  11   3      277.09      359.10    124.96 o
  -6  11   3        5.91      106.79    110.49 o
  -5  11   3      207.21      257.48    132.30 o
  -4  11   3    28513.33    27405.60   2504.36 o
  -3  11   3       61.26      151.10     94.68 o
  -2  11   3     5823.06     5624.51    435.69 o
  -1  11   3     2258.02     2034.02    107.78 o
   0  11   3    36799.63    35436.46    936.85 o
   1  11   3     8167.55     7974.62    155.60 o
   2  11   3     7289.83     7552.49    220.90 o
   3  11   3      887.02      705.32     88.89 o
   4  11   3    12448.08    12612.26    143.01 o
   5  11   3     1742.88     1785.26    112.06 o
   6  11   3    21882.23    21841.11   1408.64 o
   7  11   3       13.13     -118.64    118.64 o
   8  11   3      314.94      269.28    126.05 o
  -8  12   3     3124.97     2861.56    263.12 o
  -7  12   3     1743.18     1840.77    134.67 o
  -6  12   3    11392.16    11631.16    288.88 o
  -5  12   3     3886.65     3843.47    293.36 o
  -4  12   3      326.04      377.95    117.24 o
  -3  12   3    38295.37    37640.88   3426.91 o
  -2  12   3    41009.29    43559.93    258.97 o
  -1  12   3      562.88      533.95     77.11 o
   0  12   3    10966.31    11069.15    148.33 o
   1  12   3      886.52      835.07    114.97 o
   2  12   3    19441.99    20313.71    463.69 o
   3  12   3     4835.21     5255.04    222.54 o
   4  12   3     8282.42     8080.67    114.90 o
   5  12   3     1420.04     1455.15    111.67 o
   6  12   3     4120.88     3910.97    128.12 o
   7  12   3     4806.50     4787.31    418.97 o
   8  12   3    10956.88    12194.18    201.73 o
  -8  13   3       64.94       71.46    136.77 o
  -7  13   3    10570.58    11389.28    917.64 o
  -6  13   3      653.39      622.67    117.29 o
  -5  13   3    18066.59    17980.02    902.65 o
  -4  13   3       45.44       64.77    100.44 o
  -3  13   3    14258.31    14100.94   1191.79 o
  -2  13   3     7193.76     7358.15    436.03 o
  -1  13   3     3778.04     3909.03    116.24 o
   0  13   3    15544.58    16084.69    176.12 o
   1  13   3    47487.87    48386.02   1454.99 o
   2  13   3    16257.68    16878.27    380.12 o
   3  13   3      120.08      100.52     84.32 o
   4  13   3     1690.81     1655.66    146.89 o
   5  13   3    38667.08    39302.86    941.85 o
   6  13   3       97.51      128.68    120.42 o
   7  13   3     1658.96     1827.75    406.65 o
   8  13   3      510.28      390.67    156.85 o
  -8  14   3       19.37      -20.70    147.32 o
  -7  14   3     9744.75    10024.57    519.26 o
  -6  14   3      373.40      347.56    143.51 o
  -5  14   3    16094.62    16523.87    683.38 o
  -4  14   3      264.90      227.39     85.59 o
  -3  14   3    15075.95    15590.15    465.84 o
  -2  14   3    17454.16    17328.18   1559.24 o
  -1  14   3     6932.61     6613.92    123.01 o
   0  14   3     6217.10     6064.92    401.66 o
   1  14   3       42.85      -57.87     92.59 o
   2  14   3     7633.26     7970.40    550.36 o
   3  14   3    37634.34    36883.47    865.34 o
   4  14   3      439.04      505.30     90.77 o
   5  14   3      155.00       92.32    114.33 o
   6  14   3       59.27      -21.97    144.81 o
   7  14   3    16387.71    17793.06    215.73 o
   8  14   3     1749.70     1739.69    141.58 o
  -8  15   3     8297.18     8979.31   1515.82 o
  -7  15   3       35.15      175.69    167.98 o
  -6  15   3        3.18       -2.38    129.12 o
  -5  15   3     5494.05     5578.01    197.21 o
  -4  15   3    32200.76    32763.33   2216.09 o
  -3  15   3     3780.82     3957.77    123.35 o
  -2  15   3      204.35      147.51     87.07 o
  -1  15   3      189.49      178.68     97.88 o
   0  15   3    20833.10    20244.28   1272.86 o
   1  15   3    18019.32    16918.94   1285.52 o
   2  15   3     7637.16     7875.57    388.65 o
   3  15   3     2218.44     1911.23    115.66 o
   4  15   3     4151.65     4507.77    108.86 o
   5  15   3     1734.99     2097.59    125.98 o
   6  15   3    12804.39    13345.64    797.80 o
   7  15   3       84.58       57.63    170.55 o
  -8  16   3     2416.43     2125.40    165.58 o
  -7  16   3      537.06      592.94    154.09 o
  -6  16   3    19594.56    17980.31   2090.04 o
  -5  16   3       92.63       70.39    109.71 o
  -4  16   3      417.10      405.46    117.91 o
  -3  16   3     4194.57     4028.87    108.49 o
  -2  16   3    13025.44    14046.06    426.30 o
  -1  16   3     1989.40     2038.63    105.83 o
   0  16   3     4495.15     4129.06    608.26 o
   1  16   3      148.55      105.08     95.80 o
   2  16   3    30188.42    30810.28    208.10 o
   3  16   3     2584.69     2669.89    104.51 o
   4  16   3    15713.11    16393.65    993.97 o
   5  16   3      260.26      403.79    117.81 o
   6  16   3     4668.31     4783.85    350.48 o
   7  16   3      160.97      223.60    134.78 o
  -7  17   3     1967.82     1940.87    177.48 o
  -6  17   3        7.17       29.53    137.85 o
  -5  17   3     9553.24     9357.25    511.42 o
  -4  17   3    15434.35    14257.87    957.96 o
  -3  17   3    13564.71    13622.86    701.39 o
  -2  17   3      225.29      208.43     81.52 o
  -1  17   3     1238.56     1210.90     87.48 o
   0  17   3     3549.43     3770.20    108.62 o
   1  17   3    18679.87    17799.66   1239.95 o
   2  17   3    20516.33    19707.67    263.20 o
   3  17   3       39.19     -134.24    134.24 o
   4  17   3     3228.55     3342.51    128.72 o
   5  17   3    10111.96    10469.34    196.87 o
   6  17   3     3646.66     3493.05    117.95 o
   7  17   3       58.53      601.59    431.55 o
  -7  18   3     6653.16     6409.49    758.25 o
  -6  18   3      769.23      889.09    141.81 o
  -5  18   3    14595.32    14948.90   1077.63 o
  -4  18   3     1928.43     1883.03    146.55 o
  -3  18   3     2087.11     1996.56    119.56 o
  -2  18   3     1646.34     1589.55    106.17 o
  -1  18   3    22528.28    22506.00    499.18 o
   0  18   3        4.86      -25.68     86.68 o
   1  18   3     1444.08     1239.27     96.35 o
   2  18   3      632.65      682.59    117.43 o
   3  18   3    41262.07    40378.10   1531.41 o
   4  18   3       16.45       44.66     95.42 o
   5  18   3       48.12      -23.40    100.98 o
   6  18   3      766.81      782.43    120.30 o
   7  18   3    14042.71    14915.68    198.88 o
  -7  19   3      282.05      455.05    170.18 o
  -6  19   3     1643.05     1466.13    154.37 o
  -5  19   3     2613.52     2660.74    187.56 o
  -4  19   3     5148.90     5025.52    255.71 o
  -3  19   3     9662.12     9936.85    153.51 o
  -2  19   3    10582.83    10086.24   1273.29 o
  -1  19   3     2503.15     2260.52    211.08 o
   0  19   3    21478.54    22798.32    440.68 o
   1  19   3    30133.94    27714.69   4403.31 o
   2  19   3     1556.54     1590.44    103.38 o
   3  19   3      175.91      103.42    100.83 o
   4  19   3     4341.87     4421.83    114.94 o
   5  19   3     6744.20     7187.22    359.01 o
   6  19   3     1292.09     1635.32    168.04 o
   7  19   3      963.16     1187.44    157.99 o
  -7  20   3      358.97      448.79    162.04 o
  -6  20   3    13163.07    12743.20    515.47 o
  -5  20   3      397.96      325.83    120.89 o
  -4  20   3     2114.87     1890.59    122.90 o
  -3  20   3      302.47      339.66     95.85 o
  -2  20   3    16821.52    17729.44    932.20 o
  -1  20   3      880.63      938.19    122.17 o
   0  20   3     8850.91     8689.59    669.77 o
   1  20   3        4.66      -72.09    115.71 o
   2  20   3    16550.57    17184.96    251.66 o
   3  20   3       60.48       80.76    121.84 o
   4  20   3    11049.10    11105.56    756.19 o
   5  20   3        4.44      118.23    132.77 o
   6  20   3     6323.34     6593.94    144.14 o
  -6  21   3      170.65      178.93    157.95 o
  -5  21   3     3205.45     3323.71    147.31 o
  -4  21   3     6671.83     6347.37    273.46 o
  -3  21   3     4086.83     4185.32    123.55 o
  -2  21   3      162.00      147.71    127.25 o
  -1  21   3     1951.54     1974.17    108.57 o
   0  21   3    22110.43    20499.45   1039.21 o
   1  21   3     4193.60     4079.41    262.43 o
   2  21   3    15441.23    14519.89    676.49 o
   3  21   3        3.26      -26.71     98.08 o
   4  21   3     8872.57     9715.85    273.20 o
   5  21   3     2794.68     2591.73    379.69 o
   6  21   3     5639.91     5971.77    205.74 o
  -6  22   3      427.17      504.16    177.02 o
  -5  22   3     2872.76     2909.41    187.99 o
  -4  22   3      126.47       85.35    146.76 o
  -3  22   3      122.39      160.69    131.35 o
  -2  22   3      922.24      861.24    103.24 o
  -1  22   3    43122.82    43230.15    284.23 o
   0  22   3     1894.43     1893.22    115.19 o
   1  22   3     2304.90     2282.39    107.68 o
   2  22   3      923.16      875.40     98.01 o
   3  22   3    15066.78    14147.19   1200.83 o
   4  22   3       53.30     -114.00    114.00 o
   5  22   3      509.86      580.89    136.30 o
   6  22   3     2861.69     3251.47    160.21 o
  -6  23   3       26.45      185.17    179.46 o
  -5  23   3      824.59      778.51    175.51 o
  -4  23   3      574.39      576.85    145.05 o
  -3  23   3     7337.43     7864.86    162.10 o
  -2  23   3      363.14      233.38    112.87 o
  -1  23   3     8586.51     8764.93    365.21 o
   0  23   3     3762.97     3877.48    113.97 o
   1  23   3    19738.46    19105.53    176.26 o
   2  23   3     2814.23     2722.01    150.86 o
   3  23   3      484.82      379.90    158.78 o
   4  23   3     3180.77     3199.31    155.51 o
   5  23   3     9926.79    11299.49    418.03 o
  -5  24   3      100.85       42.69    154.55 o
  -4  24   3        2.18       34.57    119.85 o
  -3  24   3      121.47      205.21    118.85 o
  -2  24   3    11690.14    12283.37    413.20 o
  -1  24   3     7111.47     6410.13    681.49 o
   0  24   3     7289.44     6992.56    412.43 o
   1  24   3     1876.92     1926.72    118.98 o
   2  24   3     3559.52     3434.15    142.77 o
   3  24   3     1393.25     1438.21    117.68 o
   4  24   3     5706.30     5591.11    387.70 o
   5  24   3       43.03      -99.38    148.23 o
  -5  25   3       23.18       38.25    177.71 o
  -4  25   3     6119.07     6475.28    305.85 o
  -3  25   3       58.65       69.64    121.25 o
  -2  25   3      289.34      279.12    101.47 o
  -1  25   3      175.76      202.63    130.73 o
   0  25   3    14499.12    15004.15    498.32 o
   1  25   3     2424.16     2208.08    119.96 o
   2  25   3     8257.65     8315.03    389.34 o
   3  25   3        4.91       41.72    152.06 o
   4  25   3     8129.17     7209.16    476.52 o
   5  25   3     2696.57     2861.90    182.05 o
  -4  26   3     1025.04     1086.26    145.15 o
  -3  26   3     1562.81     1509.20    145.01 o
  -2  26   3     3197.35     3451.87    154.99 o
  -1  26   3    11622.85    11671.56    359.61 o
   0  26   3      193.02      197.10    115.67 o
   1  26   3       24.78       89.32    123.75 o
   2  26   3     3904.32     3559.82    163.78 o
   3  26   3     5691.57     5504.27    144.57 o
   4  26   3     3083.32     2996.14    267.43 o
  -4  27   3      189.92      225.50    174.72 o
  -3  27   3     7109.72     6894.43    464.03 o
  -2  27   3      837.18      854.25    138.55 o
  -1  27   3     3206.78     3251.01    149.31 o
   0  27   3      502.25      534.54    126.95 o
   1  27   3    21244.99    21665.26   1440.34 o
   2  27   3     1147.51     1218.58    191.01 o
   3  27   3       16.40       89.11    119.69 o
  -3  28   3     1566.57     1369.43    152.41 o
  -2  28   3     2326.05     2158.56    135.22 o
  -1  28   3     2173.92     2133.39    124.64 o
   0  28   3     2239.54     2196.47    156.77 o
   1  28   3      225.99      142.36    118.55 o
   2  28   3     4828.02     4685.13    234.17 o
   3  28   3     7806.47     7799.45    471.96 o
  -2  29   3       23.07      128.21    170.61 o
  -1  29   3      215.83      304.79    149.74 o
   0  29   3     8760.88     8721.18    509.87 o
   1  29   3      427.58      440.96    172.21 o
   2  29   3    10402.39    11066.02    494.10 o
  -1  30   3     1816.14     1702.99    148.02 o
   0  30   3      984.41      932.73    158.69 o
  -8   0   4     8284.37     7613.03    229.17 o
  -6   0   4    18783.58    17709.22    304.13 o
  -4   0   4     2348.71     2149.57    194.02 o
  -2   0   4    65678.13    70913.91    532.78 o
   0   0   4     7510.11     8672.22    212.29 o
   2   0   4    41971.11    40795.91    391.15 o
   4   0   4     1384.11     1512.37    142.16 o
   6   0   4     9069.23     9117.13    229.17 o
   8   0   4     6653.21     5886.82    243.65 o
  -9   1   4     7245.25     7389.64    419.40 o
  -8   1   4     6083.33     6423.98    268.72 o
  -7   1   4     5142.12     4998.38    262.34 o
  -6   1   4      917.11     1004.05    143.30 o
  -5   1   4     8491.48     8432.32    166.48 o
  -4   1   4    19502.73    19916.13    847.60 o
  -3   1   4      134.24      236.55    111.05 o
  -2   1   4    12677.99    14341.98    345.40 o
  -1   1   4    29032.67    33090.17    496.51 o
   0   1   4    24867.89    26869.75    239.45 o
   1   1   4     8768.46     8922.72    145.54 o
   2   1   4     1077.39     1062.72     82.47 o
   3   1   4     9730.91     8782.75    266.13 o
   4   1   4    24690.31    24864.35    721.64 o
   5   1   4    14980.25    13299.48   1396.23 o
   6   1   4     6416.02     6463.53    196.69 o
   7   1   4      153.09      182.74    147.55 o
   8   1   4     1479.57     1466.80    175.63 o
  -9   2   4       13.13        8.46    167.55 o
  -8   2   4      756.49      769.07    132.81 o
  -7   2   4    22205.97    22453.34    328.25 o
  -6   2   4      349.15      367.89    136.58 o
  -5   2   4     4777.88     4836.09    147.41 o
  -4   2   4       33.17       44.92    101.27 o
  -3   2   4    43332.95    44357.79   2837.70 o
  -2   2   4     3838.36     4094.30    268.98 o
  -1   2   4    48864.98    53283.59    330.80 o
   0   2   4     9096.07     9638.16    161.46 o
   1   2   4     1470.54     1374.60    104.59 o
   2   2   4     4838.48     4625.63    117.64 o
   3   2   4    38503.14    37466.06    943.75 o
   4   2   4      980.34     1002.02    103.15 o
   5   2   4     7760.65     8077.11    158.63 o
   6   2   4      424.54      380.26    115.48 o
   7   2   4    18228.75    16425.28    524.34 o
   8   2   4       18.68       -3.39    136.78 o
  -9   3   4    10803.33    10591.76   1436.55 o
  -8   3   4     2878.26     2750.42    214.27 o
  -7   3   4      452.01      499.30    126.72 o
  -6   3   4     2281.14     2165.25    139.00 o
  -5   3   4    24512.21    23735.88    343.07 o
  -4   3   4     4252.12     4407.68    136.21 o
  -3   3   4     7998.47     7901.04    146.72 o
  -2   3   4     1347.29     1565.63     98.31 o
  -1   3   4    17419.58    18955.31    211.33 o
   0   3   4    57744.04    63769.69    781.60 o
   1   3   4    30646.28    31104.82    248.05 o
   2   3   4      283.42      268.00     79.10 o
   3   3   4     8953.21     9167.43    159.87 o
   4   3   4    10731.55    10537.84    541.92 o
   5   3   4    13992.15    12570.04    781.77 o
   6   3   4     7091.96     6854.78    158.65 o
   7   3   4       94.89      186.96    147.79 o
   8   3   4       35.79        1.74    168.69 o
  -9   4   4       88.58      -23.46    173.79 o
  -8   4   4     3028.31     2854.22    162.92 o
  -7   4   4     1708.61     1752.42    125.37 o
  -6   4   4    21839.37    22665.28    631.69 o
  -5   4   4     2134.19     2059.92    135.64 o
  -4   4   4      371.06      571.07    102.63 o
  -3   4   4     2891.59     2986.60    123.17 o
  -2   4   4   114394.84   122639.48   4988.14 o
  -1   4   4     2266.57     2393.05    108.09 o
   0   4   4        4.45       49.06     84.62 o
   1   4   4     3240.79     3116.86    113.71 o
   2   4   4    27062.31    25526.04   1071.69 o
   3   4   4    10589.49    10396.17    159.06 o
   4   4   4      448.18      430.06     99.58 o
   5   4   4       45.98      -10.39     86.03 o
   6   4   4     6417.90     6535.47    160.33 o
   7   4   4     1224.34     1136.78    152.90 o
   8   4   4     6413.46     5801.59    498.67 o
  -9   5   4      326.27      238.87    175.94 o
  -8   5   4     7978.25     7489.16    246.58 o
  -7   5   4     5927.97     6334.57    266.05 o
  -6   5   4     6741.46     6582.06    159.34 o
  -5   5   4     1502.63     1418.73     99.57 o
  -4   5   4    42637.42    45917.94   2840.97 o
  -3   5   4     2817.07     2900.87    115.62 o
  -2   5   4      220.15      287.41    101.93 o
  -1   5   4    19675.97    19550.15   1317.14 o
   0   5   4    65878.94    66975.82    999.92 o
   1   5   4      190.41      161.76     80.06 o
   2   5   4      251.23      260.97     76.52 o
   3   5   4     1426.23     1499.83    120.49 o
   4   5   4    15673.70    15472.57    183.10 o
   5   5   4     6805.75     6345.31    483.16 o
   6   5   4     3771.16     3657.47    144.11 o
   7   5   4      351.05      337.56    143.48 o
   8   5   4     4285.63     4261.46    190.14 o
  -9   6   4       62.80       68.73    177.90 o
  -8   6   4     1562.02     1650.65    182.67 o
  -7   6   4    14741.72    15172.12    236.84 o
  -6   6   4     4425.10     4534.77    152.59 o
  -5   6   4     9770.08     9129.45    152.06 o
  -4   6   4      136.11      169.52     91.85 o
  -3   6   4    24059.33    24602.96    215.51 o
  -2   6   4      332.74      309.60     77.61 o
  -1   6   4    37499.06    37981.46    892.40 o
   0   6   4     2203.54     2174.64    103.50 o
   1   6   4    25330.98    25201.54    385.89 o
   2   6   4    17855.66    16636.00    822.09 o
   3   6   4    15075.21    15280.63    188.05 o
   4   6   4     8729.32     8550.16    189.28 o
   5   6   4      971.86      992.09    119.11 o
   6   6   4     6430.25     6407.36    182.15 o
   7   6   4     5354.44     5318.21    151.11 o
   8   6   4     1056.98      977.53    120.91 o
  -9   7   4     5020.48     5161.81    195.95 o
  -8   7   4       34.17       97.54    158.58 o
  -7   7   4      531.75      634.64    137.16 o
  -6   7   4      626.14      637.04    125.40 o
  -5   7   4    14648.71    15323.99    519.00 o
  -4   7   4      917.65      884.80    106.38 o
  -3   7   4    26859.26    28199.58    488.24 o
  -2   7   4     5074.17     5097.10    112.27 o
  -1   7   4    33954.72    34500.67    777.72 o
   0   7   4    20086.06    18641.72    912.90 o
   1   7   4    19894.48    19733.33    242.01 o
   2   7   4     1909.82     1688.69    159.04 o
   3   7   4     3362.37     3395.28    123.47 o
   4   7   4      999.54      881.24    104.51 o
   5   7   4    21092.86    21488.21    570.87 o
   6   7   4      470.57      521.90    100.88 o
   7   7   4       40.31       44.94    100.54 o
   8   7   4       82.89       78.91    165.00 o
  -8   8   4     1510.41     1637.49    179.72 o
  -7   8   4     4990.76     5182.06    204.96 o
  -6   8   4    15672.56    15837.34    197.58 o
  -5   8   4     1966.22     2246.65    124.86 o
  -4   8   4      322.32      459.49    112.70 o
  -3   8   4     6873.70     7209.48    147.43 o
  -2   8   4    40441.76    38921.02    318.43 o
  -1   8   4    22933.16    19888.56   1881.29 o
   0   8   4     3109.91     3293.74    171.19 o
   1   8   4    13626.15    13385.55    176.36 o
   2   8   4    19096.08    19775.93    425.35 o
   3   8   4      615.57      609.31    100.72 o
   4   8   4     3130.35     3144.99    178.08 o
   5   8   4      348.43      204.65    150.54 o
   6   8   4     4391.28     4414.54    123.11 o
   7   8   4     5222.01     5623.63    160.90 o
   8   8   4     2833.07     2895.54    174.13 o
  -8   9   4    12452.86    11782.69   1076.77 o
  -7   9   4      365.19      371.62    151.27 o
  -6   9   4     2621.10     2575.27    140.52 o
  -5   9   4       20.14       51.00    123.48 o
  -4   9   4    26626.33    26543.41    669.94 o
  -3   9   4       17.65       31.18     83.27 o
  -2   9   4       61.16       58.74     96.83 o
  -1   9   4      265.37      263.02     75.43 o
   0   9   4    56408.91    56560.84    293.02 o
   1   9   4      987.38      922.50     86.30 o
   2   9   4     1176.55     1188.57    107.89 o
   3   9   4      940.94      937.63     86.26 o
   4   9   4    24163.33    23947.17    275.53 o
   5   9   4        0.57      -16.12     88.95 o
   6   9   4     6165.52     6412.35    133.02 o
   7   9   4      520.78      657.76    142.43 o
   8   9   4     1950.24     1968.32    144.53 o
  -8  10   4     3257.26     3483.81    171.36 o
  -7  10   4     8908.37     8728.75    608.60 o
  -6  10   4    10695.91    10852.75    317.65 o
  -5  10   4     3274.07     3436.35    151.03 o
  -4  10   4     5785.31     6289.81    147.74 o
  -3  10   4    32857.34    33329.28   1213.76 o
  -2  10   4    34167.27    34253.90   2200.41 o
  -1  10   4    14341.40    13300.26    458.35 o
   0  10   4     1146.10     1044.15     99.42 o
   1  10   4    10801.70    11152.39    390.71 o
   2  10   4     4794.55     4852.44    115.80 o
   3  10   4     6484.54     6685.79    173.00 o
   4  10   4     8422.76     8166.74    322.05 o
   5  10   4     3363.12     3352.91    120.89 o
   6  10   4    11749.81    11438.24    365.21 o
   7  10   4     3945.84     4091.31    298.18 o
   8  10   4     4488.80     4569.09    157.63 o
  -8  11   4        3.88     -108.32    184.64 o
  -7  11   4     2349.48     2606.47    176.02 o
  -6  11   4     1095.40     1146.60    125.63 o
  -5  11   4     9733.69     9835.35    827.18 o
  -4  11   4        6.88      -12.90     82.27 o
  -3  11   4    13327.37    14183.60    166.29 o
  -2  11   4     4041.68     4029.20    192.99 o
  -1  11   4    22236.20    22731.83    518.22 o
   0  11   4      210.67      200.41     80.05 o
   1  11   4    47597.22    49698.40   1444.82 o
   2  11   4     1919.16     1959.53     97.15 o
   3  11   4     7940.80     7805.90    128.19 o
   4  11   4      296.77      346.60     86.09 o
   5  11   4    31166.57    32645.54   1452.23 o
   6  11   4      486.22      505.49    146.29 o
   7  11   4      775.41      697.32    119.71 o
   8  11   4      158.63      133.75    153.45 o
  -8  12   4     3780.87     3916.02    171.52 o
  -7  12   4    12061.36    12463.20    201.64 o
  -6  12   4     4565.27     4554.13    144.60 o
  -5  12   4     1413.87     1482.59    276.73 o
  -4  12   4     5114.84     5036.78    142.15 o
  -3  12   4    18449.27    18201.03    183.35 o
  -2  12   4    14733.01    15276.75    338.68 o
  -1  12   4    23794.37    23782.57    371.76 o
   0  12   4    21030.07    21761.11    293.45 o
   1  12   4     8789.96     7781.64    423.02 o
   2  12   4     8499.45     8736.03    381.58 o
   3  12   4    11328.96    11831.83    359.27 o
   4  12   4      135.33       85.25    127.93 o
   5  12   4       25.72       21.97    102.28 o
   6  12   4     5995.10     6419.58    127.38 o
   7  12   4    10395.95    10278.79    438.01 o
   8  12   4      462.28      619.25    252.69 o
  -8  13   4    13948.80    14040.12    638.32 o
  -7  13   4       99.09      167.16    131.92 o
  -6  13   4     2402.86     2125.59    129.95 o
  -5  13   4     7829.47     7370.74    216.34 o
  -4  13   4    23396.49    24345.53    206.32 o
  -3  13   4     1940.66     1844.23    107.32 o
  -2  13   4     7353.53     7235.38    289.74 o
  -1  13   4      211.72      164.86    105.03 o
   0  13   4    17836.12    18400.78    452.14 o
   1  13   4     1460.67     1555.40     90.50 o
   2  13   4    11066.04    11185.60    159.08 o
   3  13   4      170.94      242.74     84.69 o
   4  13   4    35634.90    38595.94    216.55 o
   5  13   4     1369.95     1325.55     91.07 o
   6  13   4     6661.64     7184.48    168.12 o
   7  13   4      281.92      186.67    139.88 o
  -8  14   4     8417.53     8661.73    536.06 o
  -7  14   4     2806.43     2861.83    184.34 o
  -6  14   4    14754.52    14924.63    200.59 o
  -5  14   4     1206.71     1221.30    121.70 o
  -4  14   4     8472.83     8451.77    171.10 o
  -3  14   4    14519.11    14132.00    202.72 o
  -2  14   4    10742.03    10538.30    598.61 o
  -1  14   4    13301.01    12466.44    438.96 o
   0  14   4       85.56       48.07     99.61 o
   1  14   4      344.51      417.85    101.90 o
   2  14   4    36329.95    37253.54   1725.34 o
   3  14   4      159.97       94.72     81.18 o
   4  14   4     8994.85     9052.92    156.89 o
   5  14   4      708.53      704.24    117.17 o
   6  14   4     9862.27     9772.28    574.74 o
   7  14   4     1577.35     1608.20    118.65 o
  -8  15   4       32.26       96.65    169.43 o
  -7  15   4       51.85      -56.33    151.51 o
  -6  15   4     5984.40     5489.99    601.54 o
  -5  15   4    12762.76    12799.05    328.25 o
  -4  15   4     2886.94     2864.72    122.48 o
  -3  15   4     5429.28     5015.88    529.08 o
  -2  15   4     1212.53     1155.32    102.47 o
  -1  15   4    12359.91    12388.09    157.06 o
   0  15   4      616.01      625.53    100.31 o
   1  15   4    26066.90    25280.72   1479.03 o
   2  15   4     3887.49     3977.55    196.61 o
   3  15   4     9619.18    10391.33    347.03 o
   4  15   4     3459.20     3409.21    116.48 o
   5  15   4    11587.36    12350.23    355.13 o
   6  15   4     1053.99     1081.09    104.26 o
   7  15   4       40.53      -10.98    133.35 o
  -7  16   4    10881.36    10474.63   1809.78 o
  -6  16   4     1239.71     1167.64    135.03 o
  -5  16   4      929.85      894.34    125.39 o
  -4  16   4       66.18       75.49    101.47 o
  -3  16   4    13912.91    14568.48    603.60 o
  -2  16   4     5119.13     4960.69    116.61 o
  -1  16   4      427.19      516.01     84.74 o
   0  16   4     2045.21     2047.95    128.72 o
   1  16   4     8872.73     9108.22    140.35 o
   2  16   4     1394.08     1438.73    104.24 o
   3  16   4    43422.66    45289.86    254.00 o
   4  16   4       15.78     -120.93    120.93 o
   5  16   4      432.59      455.86    115.29 o
   6  16   4     2296.95     2498.74    121.06 o
   7  16   4    13431.78    13385.37    162.82 o
  -7  17   4      434.38      529.81    162.05 o
  -6  17   4     4247.13     4166.83    159.09 o
  -5  17   4    16845.80    17621.61    500.48 o
  -4  17   4    15033.83    15493.97    309.04 o
  -3  17   4      457.64      388.51    108.30 o
  -2  17   4      953.03     1029.50    126.75 o
  -1  17   4      120.22      112.58     86.82 o
   0  17   4    13579.05    12535.97    805.81 o
   1  17   4    10523.85    10887.16    443.61 o
   2  17   4     1516.40     1592.42    123.14 o
   3  17   4      815.95      778.25    136.43 o
   4  17   4    10204.10    10076.72    874.05 o
   5  17   4     3864.20     3968.25    216.16 o
   6  17   4     3264.77     3393.17    130.30 o
   7  17   4     1247.39     1344.20    175.93 o
  -7  18   4      322.65      272.05    162.99 o
  -6  18   4     9708.42     9671.57    324.03 o
  -5  18   4     1374.83     1313.14    123.15 o
  -4  18   4     2012.53     1941.02    112.41 o
  -3  18   4      247.45      273.03    105.99 o
  -2  18   4    16459.49    16307.29    480.92 o
  -1  18   4     4892.33     4811.38    230.55 o
   0  18   4     1104.66      969.54    125.79 o
   1  18   4     3662.22     3454.66    117.75 o
   2  18   4    39755.27    40166.57   1763.94 o
   3  18   4     1656.71     1688.96    110.27 o
   4  18   4     6719.86     6762.18    151.46 o
   5  18   4      168.59      100.01    112.96 o
   6  18   4     8656.28     8295.61    217.03 o
  -7  19   4       79.15      183.72    179.82 o
  -6  19   4     4905.17     4742.46    192.43 o
  -5  19   4    10678.29    10437.20    175.92 o
  -4  19   4    12768.70    13693.92    281.64 o
  -3  19   4     6766.36     6931.81    348.24 o
  -2  19   4       31.03       56.02    105.20 o
  -1  19   4    16899.04    16178.53   1333.51 o
   0  19   4    10858.84    10327.08    563.11 o
   1  19   4     3147.18     3143.13    111.03 o
   2  19   4     2323.57     2224.95    104.19 o
   3  19   4     2665.80     2429.00    136.92 o
   4  19   4     4783.13     5151.83    146.80 o
   5  19   4     4610.92     5046.48    250.20 o
   6  19   4     3413.98     3578.31    357.11 o
  -6  20   4       85.43       29.79    148.35 o
  -5  20   4     1388.07     1262.42    131.95 o
  -4  20   4      134.93      138.21    116.91 o
  -3  20   4     7498.18     7518.04    297.67 o
  -2  20   4      324.21      325.67    103.94 o
  -1  20   4     9914.60     9746.57    150.71 o
   0  20   4     1182.41     1129.83    107.17 o
   1  20   4     8369.01     7833.93    381.75 o
   2  20   4      821.16      819.81     96.44 o
   3  20   4    26469.72    27546.45    409.41 o
   4  20   4      155.15       -6.75    219.78 o
   5  20   4       91.42      -11.53    115.09 o
   6  20   4       11.03     -167.01    167.01 o
  -6  21   4     2500.26     2328.03    325.75 o
  -5  21   4    15335.63    14629.33    649.87 o
  -4  21   4     2545.83     2484.53    127.13 o
  -3  21   4     3490.50     3700.16    515.73 o
  -2  21   4      614.29      614.72    110.36 o
  -1  21   4     8542.32     8560.92    142.56 o
   0  21   4     8501.06     8564.72    187.73 o
   1  21   4     8061.23     7278.33    744.30 o
   2  21   4      288.01      266.73     88.40 o
   3  21   4      185.61        6.10    134.93 o
   4  21   4     1739.48     1607.25    144.55 o
   5  21   4    10065.19    10529.60    341.86 o
   6  21   4     1726.30     1955.92    227.54 o
  -6  22   4     8519.80     8573.58    217.22 o
  -5  22   4        2.15       52.80    159.13 o
  -4  22   4      394.96      391.73    121.39 o
  -3  22   4     2511.92     2389.91    127.51 o
  -2  22   4    25202.44    26057.65   2451.89 o
  -1  22   4     1320.56     1310.61     99.21 o
   0  22   4      449.58      480.81    103.33 o
   1  22   4      489.44      378.55     98.92 o
   2  22   4    10484.61    10396.75    752.14 o
   3  22   4      509.45      505.69    115.30 o
   4  22   4     6344.22     6613.40    167.77 o
   5  22   4        4.41      107.53    130.62 o
  -5  23   4     5062.92     4969.19    472.99 o
  -4  23   4    12895.08    13320.29    223.06 o
  -3  23   4      291.91      376.33    119.02 o
  -2  23   4        8.49       40.51    109.95 o
  -1  23   4     1087.48     1178.82    117.09 o
   0  23   4    23799.63    23307.30    914.71 o
   1  23   4     3062.71     3092.05    282.93 o
   2  23   4      161.09      210.03    109.53 o
   3  23   4       28.10      -22.69    131.65 o
   4  23   4     3709.25     3638.48    146.18 o
   5  23   4     2429.23     2583.19    291.46 o
  -5  24   4      239.25      313.03    199.38 o
  -4  24   4        7.93      -39.37    144.28 o
  -3  24   4     6911.98     6233.29    181.79 o
  -2  24   4     4128.04     4336.06    137.32 o
  -1  24   4     8873.86     8525.98    259.16 o
   0  24   4      378.23      408.35    109.74 o
   1  24   4     1254.87     1304.02    101.84 o
   2  24   4     2568.24     2598.19    117.84 o
   3  24   4    15428.58    15896.34    311.36 o
   4  24   4     1282.75     1292.04    164.28 o
   5  24   4      820.13     1494.23    406.65 o
  -5  25   4    15285.88    14670.23   1737.75 o
  -4  25   4      133.72       89.56    204.79 o
  -3  25   4     3510.44     3338.98    133.78 o
  -2  25   4       97.32       27.60    128.64 o
  -1  25   4     6749.71     5808.73    452.32 o
   0  25   4      335.45      194.27    110.95 o
   1  25   4     9018.16     8330.21    135.25 o
   2  25   4     1886.03     1995.83    171.84 o
   3  25   4       93.34      145.42    168.69 o
   4  25   4     2382.89     2172.71    227.79 o
  -4  26   4     1286.83     1232.90    144.88 o
  -3  26   4     1487.90     1565.85    167.23 o
  -2  26   4     7671.93     7739.95    347.64 o
  -1  26   4     2408.86     2430.16    147.48 o
   0  26   4      944.95      931.65    142.11 o
   1  26   4     7763.74     8362.70    488.41 o
   2  26   4     8870.84     7993.46    973.04 o
   3  26   4     5477.90     5460.45    144.96 o
   4  26   4     2308.39     1808.12    183.25 o
  -3  27   4      856.91      935.95    173.27 o
  -2  27   4       30.18      -28.94    127.35 o
  -1  27   4      915.87      941.09    135.74 o
   0  27   4    14318.09    13731.59    350.14 o
   1  27   4      960.51      936.31    115.90 o
   2  27   4     2370.18     2334.65    129.77 o
   3  27   4       89.00       78.19    175.61 o
  -3  28   4     4988.64     5258.39    237.70 o
  -2  28   4     2025.52     1950.97    140.84 o
  -1  28   4       96.04       45.41    133.34 o
   0  28   4       22.18       62.05    134.12 o
   1  28   4      759.61      988.51    161.45 o
   2  28   4    11481.16    12468.39    561.65 o
  -1  29   4     1162.24     1184.21    148.43 o
   0  29   4      321.98      299.43    154.14 o
   1  29   4    12559.47    12251.75    697.00 o
  -9   0   5     8745.05     9174.85    307.57 o
  -7   0   5    12973.06    13343.90    292.58 o
  -5   0   5     1453.55     1360.74    153.53 o
  -3   0   5    24302.04    25770.77    313.95 o
  -1   0   5    20087.01    21974.43    291.89 o
   1   0   5    17931.27    16947.78    254.16 o
   3   0   5    13444.78    13993.69    241.41 o
   5   0   5    14503.94    13762.62    256.74 o
   7   0   5    17788.30    18123.11    326.53 o
  -9   1   5     6735.52     7038.46    227.45 o
  -8   1   5     1970.19     1939.62    164.35 o
  -7   1   5     1809.65     1966.52    180.93 o
  -6   1   5     6533.66     6658.07    170.31 o
  -5   1   5     3558.44     3581.57    146.97 o
  -4   1   5     1482.21     1569.16    115.79 o
  -3   1   5     4258.85     4252.89    132.79 o
  -2   1   5     6476.75     6657.60    160.16 o
  -1   1   5    29554.15    30797.69    238.35 o
   0   1   5    17037.52    18576.36    586.98 o
   1   1   5    16844.81    17796.20    187.32 o
   2   1   5     1064.24      952.76     79.58 o
   3   1   5    24036.12    23456.07   1641.86 o
   4   1   5    20986.69    20373.71    197.14 o
   5   1   5     2703.19     2587.62    123.85 o
   6   1   5       49.44       58.07    111.81 o
   7   1   5     1172.86     1197.08    138.63 o
   8   1   5     1913.83     1779.69    175.99 o
  -9   2   5        2.24      111.20    157.06 o
  -8   2   5    15316.92    15134.05   1616.10 o
  -7   2   5      328.72      334.86    161.80 o
  -6   2   5    10575.93    10199.57    422.76 o
  -5   2   5       28.37       23.69    112.70 o
  -4   2   5     2704.23     2688.68    134.40 o
  -3   2   5      568.97      528.52    105.88 o
  -2   2   5    29314.29    30433.31    240.78 o
  -1   2   5      380.18      454.84     86.13 o
   0   2   5     2057.78     2280.86     93.57 o
   1   2   5      373.83      491.13     72.37 o
   2   2   5    68361.26    70973.19    830.71 o
   3   2   5     7125.25     6996.81    219.18 o
   4   2   5     4164.69     4180.03    123.26 o
   5   2   5      177.89      224.27    105.69 o
   6   2   5    25943.54    25746.27    771.95 o
   7   2   5       29.89      -17.29    125.66 o
   8   2   5     1467.73     1351.34    176.30 o
  -9   3   5      536.93      480.63    187.24 o
  -8   3   5     1084.22     1222.95    158.04 o
  -7   3   5     1004.84     1171.23    141.51 o
  -6   3   5    15586.50    14045.92    637.29 o
  -5   3   5     4176.65     4485.83    141.29 o
  -4   3   5    16162.71    17018.10    375.46 o
  -3   3   5     4885.22     5360.97    155.67 o
  -2   3   5     9760.82     9757.25    203.58 o
  -1   3   5    46849.71    49914.85    537.18 o
   0   3   5    45078.13    47033.10    722.84 o
   1   3   5     3795.28     3882.10    149.65 o
   2   3   5        5.80       59.28    114.59 o
   3   3   5     2513.54     2455.10     96.62 o
   4   3   5    23019.13    23562.57    362.89 o
   5   3   5     5531.43     5283.47    148.23 o
   6   3   5       21.58       47.62    110.32 o
   7   3   5      999.66      945.08    133.42 o
   8   3   5     6564.79     6005.13    186.50 o
  -8   4   5     2999.31     3033.95    257.86 o
  -7   4   5    15604.37    16046.81    333.42 o
  -6   4   5      647.51      678.46    152.68 o
  -5   4   5     2368.98     2343.13    107.99 o
  -4   4   5       63.62       76.53     98.84 o
  -3   4   5    26900.37    28927.41    966.58 o
  -2   4   5      573.41      599.80     82.51 o
  -1   4   5     6964.20     7437.69    139.91 o
   0   4   5      396.15      365.17     89.14 o
   1   4   5    37999.25    38139.73    388.30 o
   2   4   5    18957.81    19504.36    414.06 o
   3   4   5    11230.93    11052.24    179.12 o
   4   4   5      310.42      292.50     89.14 o
   5   4   5    12217.59    12627.02    195.23 o
   6   4   5       47.28      117.57    120.55 o
   7   4   5    15428.39    14791.01    778.93 o
   8   4   5      670.69      640.50    142.86 o
  -8   5   5      538.31      589.03    152.59 o
  -7   5   5     3415.55     3612.20    162.78 o
  -6   5   5     4075.67     3992.46    153.15 o
  -5   5   5    33333.55    34725.75   1078.84 o
  -4   5   5      120.83      157.25    113.29 o
  -3   5   5     1355.31     1405.77     99.51 o
  -2   5   5      139.82      144.84     81.23 o
  -1   5   5    43513.64    43390.76    885.76 o
   0   5   5    14988.09    15244.96    174.65 o
   1   5   5    14748.14    15394.62    179.78 o
   2   5   5     3351.94     3558.29    119.58 o
   3   5   5    12835.47    13182.26    536.40 o
   4   5   5     4564.50     4449.75    120.97 o
   5   5   5    11671.25    11810.93    484.37 o
   6   5   5       13.70       53.89    108.91 o
   7   5   5     4174.56     4128.45    180.58 o
   8   5   5     1736.68     1469.35    180.34 o
  -8   6   5     5401.19     5562.79    172.41 o
  -7   6   5     5171.77     5236.29    182.70 o
  -6   6   5    20366.30    20872.21    209.46 o
  -5   6   5      452.25      523.72    121.59 o
  -4   6   5     6039.09     6615.43    251.57 o
  -3   6   5    10464.54    11275.24    280.44 o
  -2   6   5    17046.64    16114.60   1843.55 o
  -1   6   5      689.20      610.21     76.76 o
   0   6   5    12976.07    13467.69    232.88 o
   1   6   5    14945.39    14872.72    661.50 o
   2   6   5    32186.55    34105.83    884.99 o
   3   6   5    12514.10    12975.72    179.63 o
   4   6   5     2811.95     2611.90    110.34 o
   5   6   5     1298.56     1154.09    118.77 o
   6   6   5    21579.10    20675.35    538.56 o
   7   6   5     1233.35     1088.54    149.45 o
   8   6   5     1273.17     1100.55    166.45 o
  -8   7   5      780.99      853.55    166.36 o
  -7   7   5      163.66      263.02    158.60 o
  -6   7   5    14023.34    14722.84   1032.74 o
  -5   7   5      338.76      362.01    135.77 o
  -4   7   5    25149.60    25616.52    209.62 o
  -3   7   5     8503.85     7982.69    598.52 o
  -2   7   5    10064.59    10717.16    150.86 o
  -1   7   5     7321.45     7277.07    126.15 o
   0   7   5    68255.95    70628.34    876.89 o
   1   7   5     5574.44     6399.35    143.10 o
   2   7   5     3481.73     3014.50    345.66 o
   3   7   5      453.96      439.62     91.18 o
   4   7   5    22640.93    22630.78    220.55 o
   5   7   5      114.36       51.62    118.07 o
   6   7   5     1268.12     1220.49    156.52 o
   7   7   5      741.23      772.22    103.36 o
   8   7   5    11907.93    11322.13   1675.63 o
  -8   8   5     3015.89     3072.83    173.64 o
  -7   8   5    10404.27    10493.20    188.83 o
  -6   8   5     3524.07     3611.91    247.61 o
  -5   8   5     1809.34     1682.99    124.64 o
  -4   8   5    13295.37    13601.83    157.06 o
  -3   8   5    14887.38    15940.60    232.71 o
  -2   8   5    24081.83    25371.75    483.85 o
  -1   8   5      545.32      505.88     99.47 o
   0   8   5     9781.92     9681.54    183.68 o
   1   8   5    49394.37    51311.02    279.12 o
   2   8   5     1518.24     1584.07    105.28 o
   3   8   5    16489.05    16240.49    181.44 o
   4   8   5     3603.10     3576.52    114.37 o
   5   8   5     9105.62     9156.48    303.53 o
   6   8   5     7272.96     7554.51    614.20 o
   7   8   5     7037.55     7488.19    282.76 o
   8   8   5     2279.78     2099.98    165.09 o
  -8   9   5     1173.73     1446.30    196.49 o
  -7   9   5      261.40      229.74    124.12 o
  -6   9   5     1889.93     1800.40    133.11 o
  -5   9   5    35643.46    36961.86    241.70 o
  -4   9   5       14.22      113.59    102.81 o
  -3   9   5      597.67      609.58    110.86 o
  -2   9   5     1181.83     1328.99     92.86 o
  -1   9   5    36177.07    38140.40   1141.82 o
   0   9   5     6178.09     6724.11    175.33 o
   1   9   5    18276.97    18868.05    272.25 o
   2   9   5     3516.47     3526.17    219.52 o
   3   9   5     8577.14     8428.63    321.45 o
   4   9   5      680.08      739.47    131.77 o
   5   9   5    26743.16    27315.32    836.22 o
   6   9   5     1174.12     1159.53    111.57 o
   7   9   5     2378.47     2486.47    152.02 o
   8   9   5      130.31      142.38    157.23 o
  -8  10   5     8009.92     8189.62    351.26 o
  -7  10   5    15739.84    16157.46    623.51 o
  -6  10   5     2587.06     2609.95    136.70 o
  -5  10   5     1252.55     1191.60    132.46 o
  -4  10   5     1120.82     1166.45    113.15 o
  -3  10   5    25047.69    23266.00    990.35 o
  -2  10   5     7984.19     8346.00    143.09 o
  -1  10   5     7170.65     7374.08    143.85 o
   0  10   5     2750.85     2889.11    116.75 o
   1  10   5     8438.38     8073.39    125.33 o
   2  10   5    23358.75    24087.23    189.06 o
   3  10   5     1217.73     1178.60     91.78 o
   4  10   5      400.57      408.67    101.93 o
   5  10   5     4637.69     4827.68    475.15 o
   6  10   5    10738.67    11104.32    379.17 o
   7  10   5     6915.79     6606.53    858.62 o
  -8  11   5     2275.84     2249.06    217.11 o
  -7  11   5     2089.95     2013.46    152.42 o
  -6  11   5     2739.20     3056.78    175.98 o
  -5  11   5     7029.14     7430.03    165.80 o
  -4  11   5    20685.74    21414.10    190.65 o
  -3  11   5      590.83      621.05     97.58 o
  -2  11   5    11406.74    11584.31    686.40 o
  -1  11   5      744.93      749.59     96.32 o
   0  11   5    64032.79    66245.94    436.55 o
   1  11   5     5064.20     5151.87    114.98 o
   2  11   5      140.27      191.62    103.80 o
   3  11   5       39.50      -14.37     80.16 o
   4  11   5    25862.53    26256.40   1280.78 o
   5  11   5     2964.01     3145.49    126.91 o
   6  11   5     1516.23     1463.36    126.53 o
   7  11   5       55.27     -120.12    164.78 o
  -8  12   5     8579.26     8501.54    727.84 o
  -7  12   5     5976.50     6202.29    186.66 o
  -6  12   5     8053.72     7804.31    785.91 o
  -5  12   5      808.20      788.40    162.83 o
  -4  12   5    16421.48    17168.62    745.07 o
  -3  12   5     5676.28     5502.39    234.86 o
  -2  12   5    33162.28    34872.74    739.21 o
  -1  12   5     7172.30     6920.31    394.25 o
   0  12   5     6553.92     5797.56    666.15 o
   1  12   5     5045.17     5132.04    111.95 o
   2  12   5     8026.30     7804.63    245.37 o
   3  12   5     3532.75     3442.60    101.07 o
   4  12   5        6.67       36.04    105.01 o
   5  12   5    12329.33    11985.87    165.76 o
   6  12   5     9640.11     9763.17    521.50 o
   7  12   5     2517.64     2567.43    143.66 o
  -8  13   5      458.12      431.39    198.86 o
  -7  13   5      724.66      845.96    179.00 o
  -6  13   5     3951.32     4002.99    239.51 o
  -5  13   5    13626.11    13593.22    243.73 o
  -4  13   5     2112.18     1986.72    112.40 o
  -3  13   5       17.74       44.59     91.09 o
  -2  13   5       35.07       -6.35     97.85 o
  -1  13   5    10609.95    10473.46    214.18 o
   0  13   5       42.76       68.45     93.74 o
   1  13   5    30570.36    30014.28   1912.73 o
   2  13   5      890.78      709.25     85.82 o
   3  13   5    18054.04    18758.18    782.98 o
   4  13   5     1937.71     1836.67    116.17 o
   5  13   5     8810.16     9109.51    136.51 o
   6  13   5      635.07      731.25    141.77 o
   7  13   5      788.15      851.26    134.56 o
  -7  14   5    15508.70    16773.94    229.93 o
  -6  14   5       85.49       44.24    142.82 o
  -5  14   5      575.60      457.08    133.63 o
  -4  14   5     1264.32     1271.25    124.96 o
  -3  14   5    24225.53    24983.87    513.23 o
  -2  14   5     4975.81     4679.45    259.50 o
  -1  14   5     1528.15     1517.29    106.66 o
   0  14   5     2058.78     2044.98    106.41 o
   1  14   5    13079.65    11937.24    703.03 o
   2  14   5     2468.42     2236.40    106.75 o
   3  14   5    13684.55    13798.69    444.65 o
   4  14   5     1507.25     1355.34    105.93 o
   5  14   5     2614.56     2789.08    127.71 o
   6  14   5     3169.16     3270.35    125.91 o
   7  14   5     5315.18     5422.28    273.63 o
  -7  15   5     1173.43     1122.28    161.05 o
  -6  15   5     3432.37     3539.36    168.70 o
  -5  15   5     6765.41     6764.52    196.09 o
  -4  15   5    19396.08    19364.38   1209.79 o
  -3  15   5     2027.87     2131.55    134.02 o
  -2  15   5     4440.76     4270.67    187.04 o
  -1  15   5     2892.62     3049.72    118.32 o
   0  15   5    18984.79    18794.52    648.32 o
   1  15   5      294.27      352.87     81.00 o
   2  15   5        8.09       45.34     99.34 o
   3  15   5     5894.69     5726.71    127.59 o
   4  15   5     9871.99     9831.21    248.30 o
   5  15   5     1278.50     1293.48    102.70 o
   6  15   5     1305.69     1266.07    129.92 o
   7  15   5      398.88      193.93    151.78 o
  -7  16   5     2077.07     2079.47    155.74 o
  -6  16   5     3650.51     3682.92    146.82 o
  -5  16   5      555.65      497.67    179.98 o
  -4  16   5     8919.72     8478.45    236.15 o
  -3  16   5       23.40      132.86    118.78 o
  -2  16   5    16400.94    17631.41    245.80 o
  -1  16   5     2064.94     2162.23    111.11 o
   0  16   5     3748.76     3565.70     94.55 o
   1  16   5      234.90      257.63     95.14 o
   2  16   5    42036.19    33989.70   6192.84 o
   3  16   5      334.15      250.04    104.24 o
   4  16   5        6.76      -28.24    131.89 o
   5  16   5     1617.77     1814.21    101.97 o
   6  16   5     5123.77     5463.82    238.22 o
   7  16   5      787.28      707.77    134.83 o
  -7  17   5      672.65      817.10    178.07 o
  -6  17   5     9316.75     8537.66   1011.98 o
  -5  17   5    22342.44    21847.52   1520.04 o
  -4  17   5     4280.27     4271.34    112.29 o
  -3  17   5      687.67      661.95     93.35 o
  -2  17   5     1209.88     1092.75     96.33 o
  -1  17   5    14993.51    15449.23    199.97 o
   0  17   5     2092.35     2216.71    112.76 o
   1  17   5     5948.21     6289.16    151.86 o
   2  17   5      245.84      136.05    111.32 o
   3  17   5     6956.24     6758.92    630.83 o
   4  17   5     7765.55     7836.28    247.18 o
   5  17   5     5399.09     4903.64    133.63 o
   6  17   5     1081.82     1154.33    135.23 o
  -7  18   5    12268.94    12621.81    503.49 o
  -6  18   5     1353.42     1401.99    168.48 o
  -5  18   5      262.96      276.53    105.94 o
  -4  18   5      388.73      300.52    120.15 o
  -3  18   5    26512.42    27181.88    473.42 o
  -2  18   5     1067.45     1113.69    110.31 o
  -1  18   5      537.43      463.02    108.27 o
   0  18   5     2235.24     2145.43    126.01 o
   1  18   5    15123.95    15107.62    336.26 o
   2  18   5       64.29      146.72    116.79 o
   3  18   5    14494.02    13746.59    181.96 o
   4  18   5     1180.24     1043.51    116.51 o
   5  18   5      626.52      575.44    155.45 o
   6  18   5      853.29     1101.21    130.24 o
  -6  19   5     6924.84     6869.93    174.62 o
  -5  19   5     8011.80     7147.32    937.46 o
  -4  19   5     9275.18     9401.64    164.58 o
  -3  19   5     2495.70     2187.38    341.00 o
  -2  19   5     3277.44     3267.87    241.92 o
  -1  19   5    12925.70    12688.98    513.49 o
   0  19   5     8335.14     7903.87    393.13 o
   1  19   5      713.05      903.19    103.02 o
   2  19   5      643.44      539.73    104.94 o
   3  19   5     6900.81     6901.25    300.51 o
   4  19   5     2512.68     2500.40    146.96 o
   5  19   5     4073.77     4415.29    170.95 o
   6  19   5     1004.76     1082.10    155.87 o
  -6  20   5    10226.76     8797.68   1408.29 o
  -5  20   5       61.47       28.89    122.13 o
  -4  20   5    15496.56    15755.64    202.12 o
  -3  20   5     3469.19     3763.03    158.63 o
  -2  20   5    21891.98    23057.69    299.65 o
  -1  20   5      179.04      189.71    102.22 o
   0  20   5     3310.44     3330.32    192.38 o
   1  20   5       17.89       39.02     84.45 o
   2  20   5    17054.99    17410.43    342.04 o
   3  20   5      264.61      233.88    129.98 o
   4  20   5     2102.04     2233.10    184.37 o
   5  20   5        1.43     -105.83    158.87 o
  -6  21   5     7621.27     8294.29    355.74 o
  -5  21   5    12977.83    11725.72   1328.95 o
  -4  21   5     6554.39     6260.77    199.97 o
  -3  21   5      400.80      551.84    114.26 o
  -2  21   5     5683.75     5863.84    534.25 o
  -1  21   5     8790.14     8514.56    433.88 o
   0  21   5     4343.82     4245.09    135.78 o
   1  21   5       68.49       64.50    192.38 o
   2  21   5      629.73      558.77    107.77 o
   3  21   5      712.86      776.89    108.47 o
   4  21   5    11250.74    10921.53    805.90 o
   5  21   5     3521.01     3222.65    196.43 o
  -5  22   5      183.08      265.59    123.26 o
  -4  22   5     2329.66     2383.71    156.94 o
  -3  22   5    22692.50    21842.62   1201.09 o
  -2  22   5     1485.05     1552.71    123.66 o
  -1  22   5     4480.39     4734.35    201.00 o
   0  22   5      145.27      153.84    134.02 o
   1  22   5     8448.46     8349.42    173.43 o
   2  22   5      238.11      190.30    107.02 o
   3  22   5     4680.95     4868.89    147.70 o
   4  22   5      369.09      307.03    162.95 o
   5  22   5      316.73      137.06    186.61 o
  -5  23   5    13604.50    13502.43    503.75 o
  -4  23   5     1013.14     1098.20    146.22 o
  -3  23   5      266.92      176.46    122.78 o
  -2  23   5      334.86      362.26    138.95 o
  -1  23   5    19421.85    17342.46   1136.82 o
   0  23   5     1594.71     1629.61    211.68 o
   1  23   5      122.36      306.64    243.47 o
   2  23   5        1.11       32.89    127.21 o
   3  23   5     2484.58     2417.38    134.16 o
   4  23   5     3218.85     2773.15    140.79 o
  -5  24   5       23.31       21.25    143.67 o
  -4  24   5    14270.28    13142.55   1611.19 o
  -3  24   5     4846.38     4704.35    413.03 o
  -2  24   5    13851.29    13258.45    897.22 o
  -1  24   5      786.86      617.20    107.27 o
   0  24   5      168.82      198.79     97.03 o
   1  24   5     3447.37     3727.88    136.87 o
   2  24   5     7185.23     7353.97    500.56 o
   3  24   5      970.97      985.17    134.42 o
   4  24   5      346.30      188.84    209.36 o
  -4  25   5     6478.76     6266.61    587.75 o
  -3  25   5        6.91       35.56    127.51 o
  -2  25   5     4406.23     4095.26    130.89 o
  -1  25   5     1337.97     1313.40    195.06 o
   0  25   5    11527.09    11107.80    483.76 o
   1  25   5      316.23      346.27    165.08 o
   2  25   5     1111.92     1122.55    124.21 o
   3  25   5     2564.59     2735.14    158.49 o
  -3  26   5    17841.56    17219.09    201.75 o
  -2  26   5     3335.96     3673.73    158.21 o
  -1  26   5     3062.52     3055.56    156.94 o
   0  26   5     1400.91     1353.87    141.04 o
   1  26   5     6629.92     6862.89    421.21 o
   2  26   5     4024.06     4064.16    136.45 o
   3  26   5     2742.25     2700.79    376.67 o
  -3  27   5      835.60      831.46    174.21 o
  -2  27   5      406.50      472.07    130.88 o
  -1  27   5     7878.91     8206.56    188.34 o
   0  27   5       86.82      125.99    133.00 o
   1  27   5     1870.59     1603.67    142.24 o
   2  27   5      346.64      362.85    143.62 o
  -1  28   5     1175.29     1079.31    133.06 o
   0  28   5       44.04      142.21    155.00 o
   1  28   5     7894.09     7604.26    390.63 o
  -8   0   6    15920.53    15621.85    319.98 o
  -6   0   6      374.12      449.73    192.13 o
  -4   0   6     4751.39     4905.34    193.50 o
  -2   0   6    61703.66    59832.79    423.19 o
   0   0   6    12981.79    13564.98    223.66 o
   2   0   6    52044.07    54683.80    394.07 o
   4   0   6     1243.05     1115.54    161.80 o
   6   0   6    22375.00    23559.85    342.21 o
   8   0   6      887.09      790.04    236.41 o
  -8   1   6      322.25      477.40    157.35 o
  -7   1   6     3656.77     3688.33    168.78 o
  -6   1   6     9621.64     9765.23    188.94 o
  -5   1   6     7845.60     8266.16    189.02 o
  -4   1   6    12035.79    12386.70    333.85 o
  -3   1   6      640.08      821.57    106.40 o
  -2   1   6    28157.50    29952.35   1390.46 o
  -1   1   6    13318.47    14614.29    164.67 o
   0   1   6    13302.04    14250.14    546.91 o
   1   1   6    11508.77    11711.16    683.56 o
   2   1   6     4632.10     4737.07    128.89 o
   3   1   6    24625.97    25203.09    724.82 o
   4   1   6    11064.87    11567.98    164.26 o
   5   1   6     4174.64     3789.53    128.78 o
   6   1   6       14.47      -13.50    130.86 o
   7   1   6     2809.79     2492.40    154.18 o
   8   1   6     7200.37     6724.97    197.38 o
  -8   2   6     1287.10     1377.89    185.73 o
  -7   2   6    13919.58    13633.89    398.81 o
  -6   2   6        0.92       29.66    126.10 o
  -5   2   6    10045.55    10768.43    467.82 o
  -4   2   6      168.69      128.28    104.78 o
  -3   2   6    23788.21    25305.36    504.70 o
  -2   2   6      462.53      556.50    102.09 o
  -1   2   6        0.64       55.65     89.36 o
   0   2   6      163.22      250.60     90.47 o
   1   2   6    31555.02    33023.95    420.27 o
   2   2   6     6077.45     6169.71    124.02 o
   3   2   6    12747.70    13238.12    161.81 o
   4   2   6      836.96      887.85    111.84 o
   5   2   6    16617.26    16303.18    754.55 o
   6   2   6      112.19      108.28    118.73 o
   7   2   6     7094.58     7235.53    206.35 o
   8   2   6      360.77      385.56    178.42 o
  -8   3   6       60.26      114.18    144.52 o
  -7   3   6    13462.38    12976.88    551.57 o
  -6   3   6     8632.12     8750.02    173.21 o
  -5   3   6    18318.30    19563.03    293.36 o
  -4   3   6       70.83      101.07    102.81 o
  -3   3   6       30.06      101.80    105.34 o
  -2   3   6     8808.54     9344.48    149.48 o
  -1   3   6    37832.82    40381.21   2408.64 o
   0   3   6     3014.02     3098.74    110.71 o
   1   3   6     3611.15     3983.15    127.67 o
   2   3   6      849.70      939.28     97.09 o
   3   3   6    25334.89    26834.58    461.45 o
   4   3   6     5722.04     5656.22    162.40 o
   5   3   6     1854.33     1784.90    126.10 o
   6   3   6       25.25      -31.90    134.73 o
   7   3   6     6127.06     6145.37    185.70 o
   8   3   6     3657.85     3413.65    194.82 o
  -8   4   6    10563.47    10252.85    328.51 o
  -7   4   6      291.20      374.55    266.13 o
  -6   4   6     1773.69     1618.91    132.81 o
  -5   4   6     4830.01     4507.75    135.37 o
  -4   4   6    13374.03    14396.19    192.47 o
  -3   4   6     7156.25     7328.94    138.85 o
  -2   4   6     9968.33    10809.04    205.14 o
  -1   4   6      134.23      228.25    102.57 o
   0   4   6    19473.88    21137.90    641.60 o
   1   4   6     7420.27     7855.34    269.06 o
   2   4   6    32308.88    33611.46    301.97 o
   3   4   6     1523.76     1603.31    106.09 o
   4   4   6      286.11      302.78    102.82 o
   5   4   6      375.13      384.53    113.52 o
   6   4   6    20666.08    21517.32    705.09 o
   7   4   6      722.02      736.22    159.12 o
   8   4   6       36.40      104.63    160.82 o
  -8   5   6       33.11      116.88    173.25 o
  -7   5   6      270.44      282.64    148.67 o
  -6   5   6    34361.59    33642.37    635.91 o
  -5   5   6     6830.39     6865.21    182.66 o
  -4   5   6    10963.05    10855.68    271.48 o
  -3   5   6      265.14      351.78     94.16 o
  -2   5   6     9838.61    10874.62    205.57 o
  -1   5   6     2819.92     3121.22    142.67 o
   0   5   6    22894.71    24113.52    339.71 o
   1   5   6    10147.56    10704.27    157.72 o
   2   5   6     4973.05     4972.61    116.78 o
   3   5   6     1236.40     1390.01     92.07 o
   4   5   6    19813.42    20275.34   1234.86 o
   5   5   6     2027.32     1932.95    149.22 o
   6   5   6     1068.56     1048.98    141.42 o
   7   5   6     6438.26     6119.57    382.36 o
  -8   6   6     5306.05     5119.38    183.58 o
  -7   6   6    12009.88    11315.10    184.28 o
  -6   6   6     1293.66     1230.89    108.29 o
  -5   6   6    10435.75    11313.83    483.59 o
  -4   6   6    10882.63    11354.48    400.97 o
  -3   6   6     7480.21     7626.96    129.93 o
  -2   6   6      942.07     1016.84     88.53 o
  -1   6   6     1677.17     1909.44    121.59 o
   0   6   6     1146.21     1280.18    106.83 o
   1   6   6    37334.32    38575.91   1212.64 o
   2   6   6     9133.35     9413.82    145.88 o
   3   6   6    23109.84    22056.66    927.46 o
   4   6   6     1082.71     1013.23    108.86 o
   5   6   6     9607.36     8926.09    150.71 o
   6   6   6     1611.86     1539.22    136.68 o
   7   6   6     2815.61     2787.68    274.66 o
  -8   7   6     1279.72     1252.46    170.50 o
  -7   7   6     6751.73     6665.52    166.16 o
  -6   7   6     3456.90     3734.24    280.26 o
  -5   7   6    42835.86    46267.01   1164.82 o
  -4   7   6     1410.13     1389.13    101.05 o
  -3   7   6      970.90      960.85     96.27 o
  -2   7   6     3012.84     2910.04    101.98 o
  -1   7   6    20942.36    19959.26   2229.35 o
   0   7   6       17.98       15.10     91.67 o
   1   7   6      116.09      125.55     88.58 o
   2   7   6      194.01      203.98     88.95 o
   3   7   6     9302.46     9222.41    146.71 o
   4   7   6       26.46        1.23    119.53 o
   5   7   6    10635.98    10577.95    218.49 o
   6   7   6      262.64      270.52    134.20 o
   7   7   6    11464.52    11521.23    233.34 o
  -8   8   6     5891.79     5478.20    308.95 o
  -7   8   6     5148.37     5061.17    157.16 o
  -6   8   6     1134.71     1238.22    157.24 o
  -5   8   6      340.84      333.65    126.83 o
  -4   8   6    18580.40    20055.48    189.85 o
  -3   8   6    18664.13    19761.72    442.32 o
  -2   8   6      659.60      778.91     91.45 o
  -1   8   6     2574.76     2609.22     96.96 o
   0   8   6    18780.74    19454.66    175.81 o
   1   8   6    12994.90    12914.18    151.08 o
   2   8   6    25104.28    24798.58   1014.48 o
   3   8   6      215.21      223.56     90.14 o
   4   8   6     1274.96     1208.98    115.84 o
   5   8   6     5886.28     5737.61    153.31 o
   6   8   6     8762.76     8406.04    635.57 o
   7   8   6     5255.90     5395.02    148.36 o
  -8   9   6      500.06      552.77    176.90 o
  -7   9   6     4890.96     4773.03    166.61 o
  -6   9   6    24112.22    25563.83    237.47 o
  -5   9   6      354.89      354.84    128.62 o
  -4   9   6     2616.94     2852.54    122.68 o
  -3   9   6     4964.38     5178.24    128.11 o
  -2   9   6     4992.86     5048.97    172.74 o
  -1   9   6     4762.48     4713.80    105.54 o
   0   9   6    31915.04    33124.88   1555.28 o
   1   9   6     1352.76     1460.23    116.19 o
   2   9   6     2702.03     2749.44    110.82 o
   3   9   6      347.36      378.70    117.94 o
   4   9   6    34829.31    35371.21    247.80 o
   5   9   6      849.72      852.07    106.20 o
   6   9   6     1109.07     1096.33    165.91 o
   7   9   6      807.47      725.36    165.78 o
  -8  10   6     7344.27     7771.80    250.32 o
  -7  10   6     1532.30     1618.59    167.88 o
  -6  10   6     5483.45     5740.17    149.20 o
  -5  10   6      957.51     1034.00    106.52 o
  -4  10   6    33749.77    34059.66    700.70 o
  -3  10   6    10429.55    10963.70    218.58 o
  -2  10   6     3013.43     3290.82    108.44 o
  -1  10   6      443.17      491.87    100.16 o
   0  10   6     2023.09     1969.25    164.64 o
   1  10   6    25157.75    25327.40   1996.56 o
   2  10   6     2931.11     2894.83     99.50 o
   3  10   6     6478.30     6840.21    213.84 o
   4  10   6     3214.15     2859.71    170.85 o
   5  10   6     5401.82     5439.15    182.65 o
   6  10   6    12787.09    12871.12    420.27 o
   7  10   6     2132.94     1932.27    219.18 o
  -8  11   6     1607.57     1514.55    181.76 o
  -7  11   6     2952.22     3151.36    164.83 o
  -6  11   6      267.20      342.67    113.59 o
  -5  11   6    14760.10    15038.99    186.18 o
  -4  11   6     2095.07     2122.11    153.87 o
  -3  11   6     1376.22     1405.13    129.63 o
  -2  11   6     2874.39     2833.94    111.42 o
  -1  11   6    38808.50    39989.53    223.72 o
   0  11   6     1242.75     1220.76     85.74 o
   1  11   6       50.18        5.54     78.99 o
   2  11   6      525.04      529.74     88.30 o
   3  11   6    14532.84    14502.52    465.50 o
   4  11   6     1573.16     1450.77    113.25 o
   5  11   6     5641.61     5274.33    191.09 o
   6  11   6      183.28      297.98     98.61 o
   7  11   6     4310.89     4111.17    132.84 o
  -7  12   6     6899.88     6989.47    350.31 o
  -6  12   6      691.10      723.53    144.37 o
  -5  12   6     1072.03     1071.21    102.66 o
  -4  12   6     3097.38     2850.33    232.88 o
  -3  12   6    34853.59    33696.88   3455.00 o
  -2  12   6     2016.86     1985.90    106.67 o
  -1  12   6       57.62       71.65     77.72 o
   0  12   6     2966.95     2903.87     94.36 o
   1  12   6    22931.27    23643.04    366.33 o
   2  12   6    12961.84    13228.78    347.46 o
   3  12   6      333.20      277.07    116.55 o
   4  12   6     2807.16     2794.94    187.90 o
   5  12   6     8064.50     7902.36    774.62 o
   6  12   6     2859.95     3066.06    142.19 o
   7  12   6     4475.25     4703.77    493.58 o
  -7  13   6       56.45      -23.25    135.69 o
  -6  13   6     6963.58     7206.84    174.25 o
  -5  13   6     2944.41     3242.41    247.35 o
  -4  13   6     6334.83     6279.25    334.80 o
  -3  13   6      341.94      455.62    106.65 o
  -2  13   6    10337.20    11102.79    147.45 o
  -1  13   6     5853.04     5738.18    145.17 o
   0  13   6    18822.41    18944.44    258.72 o
   1  13   6       16.62       42.83     92.69 o
   2  13   6     3660.15     3902.38    116.13 o
   3  13   6     2655.50     2493.94    148.19 o
   4  13   6    20432.56    20474.06    481.18 o
   5  13   6      938.11      995.77    148.82 o
   6  13   6      725.57      776.43    158.27 o
   7  13   6      138.26      197.53    153.98 o
  -7  14   6       50.21      -69.80    133.91 o
  -6  14   6      789.46      819.53    138.47 o
  -5  14   6      201.46      198.94    137.35 o
  -4  14   6    18324.83    17985.45    471.44 o
  -3  14   6     3324.50     3342.72    114.56 o
  -2  14   6    16675.60    17952.77    188.26 o
  -1  14   6      360.36      400.02    102.19 o
   0  14   6    13432.46    14098.40    660.12 o
   1  14   6     3266.96     3197.36    112.12 o
   2  14   6    24475.18    24073.07    611.53 o
   3  14   6      301.46      338.21    102.75 o
   4  14   6     4936.74     4820.01    245.71 o
   5  14   6     2280.43     2190.01    105.10 o
   6  14   6     5922.65     6067.04    153.56 o
  -7  15   6     4266.74     4468.26    195.78 o
  -6  15   6     1898.74     1984.10    137.53 o
  -5  15   6     9463.72    10207.70    180.21 o
  -4  15   6     5725.49     5673.42    126.98 o
  -3  15   6      716.37      699.55    126.29 o
  -2  15   6     6267.61     6578.21    123.79 o
  -1  15   6    33766.38    35516.71    214.79 o
   0  15   6     5171.48     5212.96    136.61 o
   1  15   6       40.78       37.34    113.59 o
   2  15   6     2093.78     2046.70    109.78 o
   3  15   6    15236.60    15247.65    165.44 o
   4  15   6      864.57      844.00    116.45 o
   5  15   6     2342.36     2614.30    119.81 o
   6  15   6      390.01      532.59    112.87 o
  -7  16   6     8092.62     7444.69    756.70 o
  -6  16   6        4.31       19.59    126.48 o
  -5  16   6      419.81      402.69    151.94 o
  -4  16   6     1552.06     1461.54    118.99 o
  -3  16   6    41071.28    41112.81    798.23 o
  -2  16   6      820.36      743.92    102.96 o
  -1  16   6      480.89      486.57    102.02 o
   0  16   6      415.34      352.76     96.34 o
   1  16   6    31991.24    32224.64   1159.56 o
   2  16   6     2405.95     2374.59    109.85 o
   3  16   6     2521.45     2372.74    126.59 o
   4  16   6        1.93      -29.37    139.87 o
   5  16   6     3831.39     3818.91    126.79 o
   6  16   6     1179.17     1269.59    134.00 o
  -6  17   6    18542.87    16311.52   2010.35 o
  -5  17   6     2605.77     2857.52    246.06 o
  -4  17   6     4542.91     4903.78    167.48 o
  -3  17   6      567.59      572.72    114.61 o
  -2  17   6    10551.85    11068.54    161.22 o
  -1  17   6    17644.15    17651.15    431.29 o
   0  17   6     8738.62     9229.14    136.75 o
   1  17   6     2531.79     2574.10    136.84 o
   2  17   6     2751.08     2458.51    248.64 o
   3  17   6    12803.73    13012.21    640.48 o
   4  17   6     8597.90     8325.44    150.19 o
   5  17   6      198.45      342.97    125.41 o
   6  17   6      241.55      333.88    131.58 o
  -6  18   6     2165.40     2140.12    163.20 o
  -5  18   6      103.68       98.74    128.57 o
  -4  18   6    13290.91    12405.62    738.26 o
  -3  18   6      386.31      564.71    113.16 o
  -2  18   6    14521.86    14991.23    344.45 o
  -1  18   6      151.13       47.13    106.23 o
   0  18   6    13080.13    13365.46    330.15 o
   1  18   6      854.39      976.20    116.37 o
   2  18   6    23150.21    20551.33    827.69 o
   3  18   6     1167.50     1092.30    109.75 o
   4  18   6     1696.46     1468.95    115.59 o
   5  18   6      154.21      196.69    154.75 o
   6  18   6     7905.95     7934.33    231.15 o
  -6  19   6     2850.07     2927.05    192.21 o
  -5  19   6    15449.29    15060.93    608.69 o
  -4  19   6     5450.23     5960.36    153.23 o
  -3  19   6      317.69      339.88    113.32 o
  -2  19   6    19307.52    19917.73    201.40 o
  -1  19   6    13579.58    14014.09    353.58 o
   0  19   6     5183.77     4903.23    125.36 o
   1  19   6       18.41      -22.67     95.27 o
   2  19   6     5274.93     5318.55    209.62 o
   3  19   6     2943.93     2985.08    120.14 o
   4  19   6     3664.08     3923.42    187.97 o
   5  19   6     1667.13     1353.00    118.64 o
  -6  20   6      317.99      230.19    150.52 o
  -5  20   6     3630.84     3583.50    174.58 o
  -4  20   6        5.18      -80.92    115.05 o
  -3  20   6    19572.07    19761.62    200.92 o
  -2  20   6     4391.51     4535.35    275.09 o
  -1  20   6        8.84      -11.12    126.82 o
   0  20   6      412.58      213.57    120.64 o
   1  20   6    14804.23    14805.39    216.59 o
   2  20   6      763.67      755.66    110.41 o
   3  20   6     1411.94     1247.93    158.27 o
   4  20   6     1628.40     1736.26    143.66 o
   5  20   6     7761.95     7997.41    340.57 o
  -5  21   6     7593.91     7790.68    173.47 o
  -4  21   6      953.78     1041.61    151.64 o
  -3  21   6     4176.11     4432.20    160.88 o
  -2  21   6     2847.91     2952.75    267.43 o
  -1  21   6    12872.67    13161.87    158.02 o
   0  21   6     3745.36     3911.75    119.97 o
   1  21   6      295.21      257.83    106.44 o
   2  21   6     1009.31     1045.63    111.64 o
   3  21   6    13392.86    14205.39    465.24 o
   4  21   6     2684.57     2520.96    175.56 o
   5  21   6     3141.94     3189.28    140.35 o
  -5  22   6     1380.81     1314.38    145.75 o
  -4  22   6    12549.93    12008.19    831.92 o
  -3  22   6     1438.80     1562.24    145.83 o
  -2  22   6    11466.85    10114.03   1421.99 o
  -1  22   6      200.13      219.66    131.71 o
   0  22   6     4368.95     3871.23    302.15 o
   1  22   6      172.32      -39.24    231.07 o
   2  22   6     2474.86     2535.37    123.90 o
   3  22   6        4.49       16.44    130.46 o
   4  22   6     1286.15     1128.22    143.59 o
  -4  23   6      671.09      678.13    174.81 o
  -3  23   6      128.85      137.66    139.42 o
  -2  23   6    18112.84    18683.47    970.37 o
  -1  23   6     4059.40     3922.71    119.82 o
   0  23   6     9382.96     9350.17    298.87 o
   1  23   6       11.02      -47.18    138.87 o
   2  23   6     5538.37     5924.76    151.52 o
   3  23   6     3935.55     3960.52    173.68 o
   4  23   6    10616.62    11530.23    507.11 o
  -4  24   6     3422.97     2802.86    401.14 o
  -3  24   6    13111.96    13526.08   1000.35 o
  -2  24   6      589.31      537.95    118.94 o
  -1  24   6     1426.13     1477.21    171.88 o
   0  24   6      528.10      472.67    123.28 o
   1  24   6     6866.81     6684.86    264.24 o
   2  24   6      278.93      399.76    150.01 o
   3  24   6       76.14      105.13    145.98 o
  -3  25   6     5813.40     5942.12    373.40 o
  -2  25   6     3205.79     3367.86    156.14 o
  -1  25   6    16603.79    16750.22    674.34 o
   0  25   6      745.49      777.02    122.36 o
   1  25   6      315.89      269.95    143.51 o
   2  25   6      942.74      848.57    163.18 o
   3  25   6    10493.36     9755.31    214.53 o
  -2  26   6    12223.51    11748.80    171.56 o
  -1  26   6       35.37      -47.27    154.24 o
   0  26   6     6605.83     6480.47    231.07 o
   1  26   6     4371.93     4924.29    196.95 o
   2  26   6     1443.70     1397.92    146.37 o
  -1  27   6      945.60      942.66    139.71 o
   0  27   6    10452.62    10505.54    285.78 o
  -7   0   7     3335.64     3242.02    272.08 o
  -5   0   7    15371.26    14546.80    268.80 o
  -3   0   7    66566.23    73356.59    468.86 o
  -1   0   7    14798.05    16120.69    246.58 o
   1   0   7    10088.67    10896.23    198.16 o
   3   0   7      351.90      314.12    159.73 o
   5   0   7     9319.05     9603.90    234.17 o
   7   0   7     6337.77     6282.62    240.89 o
  -8   1   7      142.10      181.85    179.63 o
  -7   1   7     6031.39     5539.46    161.05 o
  -6   1   7     9737.24     9590.22    275.18 o
  -5   1   7     8661.72     8249.21    149.05 o
  -4   1   7      383.37      519.49    123.16 o
  -3   1   7     4372.79     4634.48    421.21 o
  -2   1   7    24546.17    27181.12    518.48 o
  -1   1   7    24574.46    27374.09    210.91 o
   0   1   7      247.96      344.63     96.50 o
   1   1   7     4609.19     4829.70    121.18 o
   2   1   7    10471.90    10558.27    143.12 o
   3   1   7    13412.53    13975.38    166.70 o
   4   1   7    11312.58    11001.58    768.76 o
   5   1   7     2285.17     2425.72    141.83 o
   6   1   7      176.15      134.59    119.52 o
   7   1   7     3541.51     3485.48    154.96 o
  -8   2   7    17458.52    17086.45   1225.64 o
  -7   2   7        8.52      -60.59    135.42 o
  -6   2   7     4148.05     4105.94    227.62 o
  -5   2   7      845.32      778.28    116.43 o
  -4   2   7    31318.29    32470.59   1363.84 o
  -3   2   7      216.12      167.07    108.73 o
  -2   2   7     5715.63     5869.45    612.48 o
  -1   2   7     3250.11     3110.05    161.97 o
   0   2   7     8591.56     9256.44    214.01 o
   1   2   7      707.70      785.86     90.45 o
   2   2   7    14679.81    14960.16    516.67 o
   3   2   7     1023.29      993.51    107.41 o
   4   2   7     5537.49     5532.42    268.03 o
   5   2   7      187.71      192.04    121.74 o
   6   2   7    12027.25    11981.22    201.95 o
   7   2   7       42.29       23.44    150.91 o
  -8   3   7      483.80      312.36    184.09 o
  -7   3   7      700.34      765.20    153.34 o
  -6   3   7    18066.44    18453.08    220.56 o
  -5   3   7     1865.38     1909.84    128.10 o
  -4   3   7     2176.13     2261.76    131.31 o
  -3   3   7     8321.79     8680.75    141.03 o
  -2   3   7    32067.14    32907.87   1019.39 o
  -1   3   7     2556.85     2815.84    117.25 o
   0   3   7      104.47      127.78     97.61 o
   1   3   7      324.14      389.07     96.06 o
   2   3   7    13308.71    12798.49    419.66 o
   3   3   7     7842.89     7934.42    149.50 o
   4   3   7     7561.59     7810.31    207.63 o
   5   3   7     6076.56     6234.32    181.27 o
   6   3   7     2044.17     2094.19    142.28 o
   7   3   7     2312.16     2239.14    162.95 o
  -8   4   7      252.40      231.97    211.36 o
  -7   4   7     5787.06     5541.71    184.02 o
  -6   4   7      205.25      178.80    130.49 o
  -5   4   7    19727.02    20300.74    645.82 o
  -4   4   7      573.60      479.39    113.09 o
  -3   4   7    19889.36    20565.76    252.26 o
  -2   4   7      321.19      309.86     95.74 o
  -1   4   7     6827.13     6854.88    128.91 o
   0   4   7    10493.39    10831.08    146.65 o
   1   4   7    22711.90    22731.73   1035.59 o
   2   4   7     1071.65     1122.96    105.94 o
   3   4   7      230.67      250.20    103.69 o
   4   4   7      150.88      104.89    115.74 o
   5   4   7     7088.55     7255.58    156.85 o
   6   4   7       30.47      101.90    125.69 o
   7   4   7     1246.16     1195.09    146.38 o
  -8   5   7      329.88      249.79    189.62 o
  -7   5   7    15291.81    16187.63    432.59 o
  -6   5   7     7051.13     7007.77    156.95 o
  -5   5   7    19377.17    19249.41    273.03 o
  -4   5   7     4123.06     4550.68    432.15 o
  -3   5   7     4880.46     5023.13    222.63 o
  -2   5   7      199.05      226.82     99.49 o
  -1   5   7    14897.02    15670.59    497.12 o
   0   5   7     1322.10     1228.61    112.01 o
   1   5   7     3861.77     3786.09    137.42 o
   2   5   7     3640.37     3730.48    193.25 o
   3   5   7    20308.40    21240.65    316.28 o
   4   5   7     5467.95     5618.27    154.82 o
   5   5   7      280.71      273.52    152.02 o
   6   5   7      643.11      661.94    132.44 o
   7   5   7    10374.94    10085.93    216.59 o
  -8   6   7    10664.57     9959.63    220.23 o
  -7   6   7      878.28     1047.56    169.87 o
  -6   6   7      233.48      297.30    151.84 o
  -5   6   7     2088.57     1962.89    127.18 o
  -4   6   7    38900.11    40869.93    434.83 o
  -3   6   7      958.20      877.26     95.19 o
  -2   6   7      109.31      111.88     92.16 o
  -1   6   7      268.66      312.42    104.08 o
   0   6   7    12938.83    13562.47    167.39 o
   1   6   7     7777.10     8000.11    127.93 o
   2   6   7    18787.99    18218.16    840.10 o
   3   6   7     1444.82     1563.35    117.99 o
   4   6   7     1776.32     1770.71    120.26 o
   5   6   7     4835.34     4743.92    161.88 o
   6   6   7     6358.14     6547.47    210.65 o
   7   6   7      120.07       71.85    207.81 o
  -8   7   7     1000.17     1010.05    181.86 o
  -7   7   7      226.12      363.49    173.36 o
  -6   7   7    28196.91    28401.23    571.55 o
  -5   7   7     1685.71     1624.79    109.52 o
  -4   7   7      529.97      542.00    140.54 o
  -3   7   7        5.00      -31.16    102.98 o
  -2   7   7     6183.74     6416.93    316.88 o
  -1   7   7      457.76      364.99     88.56 o
   0   7   7    13125.02    13366.05    254.24 o
   1   7   7     1470.80     1397.20    110.43 o
   2   7   7    13191.54    13532.38    227.36 o
   3   7   7      456.59      548.34    121.65 o
   4   7   7    16452.70    16531.65    221.07 o
   5   7   7     2251.70     2484.49    162.39 o
   6   7   7     2052.71     2285.35    188.25 o
   7   7   7     1490.24     1242.04    229.73 o
  -7   8   7     3874.44     3710.31    463.34 o
  -6   8   7      742.46      890.67    145.38 o
  -5   8   7    17063.32    17759.76    436.46 o
  -4   8   7    12505.75    11517.69    564.75 o
  -3   8   7    14329.68    14911.69   1314.21 o
  -2   8   7     2905.47     2715.11    134.14 o
  -1   8   7      500.13      520.75    100.85 o
   0   8   7    10411.14    10537.35    141.17 o
   1   8   7    18880.33    19101.77    270.01 o
   2   8   7     1739.13     1704.57    114.12 o
   3   8   7     1704.98     1771.10    107.60 o
   4   8   7     3306.51     3410.36    146.41 o
   5   8   7     3769.96     3947.15    154.43 o
   6   8   7     5883.93     6494.30    346.69 o
   7   8   7       70.48      115.28    295.00 o
  -7   9   7     9052.21     9138.13    289.57 o
  -6   9   7      346.15      370.35    115.96 o
  -5   9   7    15177.25    15967.17    187.41 o
  -4   9   7      463.05      420.13    112.04 o
  -3   9   7    12391.34    12476.08    304.90 o
  -2   9   7      433.09      346.22     91.80 o
  -1   9   7    18686.58    19133.54    487.64 o
   0   9   7     7403.26     6717.14    673.39 o
   1   9   7       14.02       65.33     88.02 o
   2   9   7       27.62      103.94    113.12 o
   3   9   7    29974.82    29979.32   1340.92 o
   4   9   7       30.33       99.84     99.91 o
   5   9   7     1272.12     1153.07    127.94 o
   6   9   7       61.08      104.54    127.42 o
   7   9   7     7105.65     6867.39    353.41 o
  -7  10   7     5227.29     5241.32    158.27 o
  -6  10   7      152.71      168.13    114.76 o
  -5  10   7     8676.72     8886.19    172.04 o
  -4  10   7    30023.24    30698.83    477.30 o
  -3  10   7     3781.90     3922.82    139.18 o
  -2  10   7     3648.69     3730.32    136.38 o
  -1  10   7     2332.23     2276.60     97.10 o
   0  10   7    14795.51    14676.90   1162.67 o
   1  10   7    24381.23    24712.94    998.63 o
   2  10   7     1977.69     2147.60    113.81 o
   3  10   7       94.76      239.67    119.13 o
   4  10   7      572.53      519.32    121.07 o
   5  10   7    18990.65    19247.61    802.80 o
   6  10   7     1640.04     1814.19    147.77 o
  -7  11   7       20.13      -74.89    130.11 o
  -6  11   7     7527.36     7638.31    332.90 o
  -5  11   7       79.65       39.69    113.06 o
  -4  11   7      169.62      193.95     95.60 o
  -3  11   7      747.37      710.19    100.90 o
  -2  11   7    31096.67    32907.76   1043.25 o
  -1  11   7      463.17      392.95    105.71 o
   0  11   7     7366.19     7581.70    129.87 o
   1  11   7     2717.30     2594.20    121.65 o
   2  11   7    11874.46    11359.13    232.02 o
   3  11   7     1282.22     1259.92    100.28 o
   4  11   7    15476.00    15122.38    405.79 o
   5  11   7       42.08       54.20    134.69 o
   6  11   7      584.26      676.64    149.66 o
  -7  12   7      686.40      604.29    157.58 o
  -6  12   7      329.82      464.46    130.18 o
  -5  12   7     6151.94     6093.10    187.90 o
  -4  12   7    16589.52    17275.75    614.29 o
  -3  12   7    13510.59    13692.20    381.50 o
  -2  12   7     3993.55     4164.74    205.82 o
  -1  12   7     1669.54     1773.56    169.64 o
   0  12   7    22249.36    22543.34    838.98 o
   1  12   7     1815.32     1714.11    142.85 o
   2  12   7     1856.21     1921.93    165.25 o
   3  12   7       84.16      187.41    103.29 o
   4  12   7     7552.97     7695.93    243.39 o
   5  12   7     3426.74     3321.83    173.43 o
   6  12   7     9350.57     9556.31    307.66 o
  -7  13   7     5601.22     6032.82    211.46 o
  -6  13   7     1500.72     1475.36    139.91 o
  -5  13   7     5028.93     5157.25    203.50 o
  -4  13   7      124.86      113.79    111.19 o
  -3  13   7     8474.00     9012.93    137.41 o
  -2  13   7      551.38      566.82    128.22 o
  -1  13   7    26597.84    26991.94   2234.52 o
   0  13   7     5989.57     6115.39    341.17 o
   1  13   7      888.57      889.72    100.81 o
   2  13   7     2619.83     2597.59    205.65 o
   3  13   7    25743.59    25959.81    846.48 o
   4  13   7      164.88      118.67    112.40 o
   5  13   7      518.46      535.25    134.71 o
   6  13   7     1074.84     1060.44    136.73 o
  -7  14   7     3605.15     3929.39    207.53 o
  -6  14   7      434.03      606.16    169.23 o
  -5  14   7     2799.37     2476.93    326.79 o
  -4  14   7     8649.96     8838.92    238.48 o
  -3  14   7    24428.43    22703.35   1654.35 o
  -2  14   7     4053.10     4048.13    133.81 o
  -1  14   7     7638.52     7748.67    219.78 o
   0  14   7     3628.97     3776.02    189.37 o
   1  14   7    26054.58    23757.87   1291.30 o
   2  14   7      138.66      122.13    103.73 o
   3  14   7      179.91      169.72    123.20 o
   4  14   7      622.97      457.74    112.85 o
   5  14   7    15750.39    15175.81    199.61 o
   6  14   7     1674.50     1391.32    136.01 o
  -6  15   7     7462.47     7690.22    195.37 o
  -5  15   7     1805.20     1979.01    118.11 o
  -4  15   7     3116.60     3343.31    242.01 o
  -3  15   7      477.23      538.60    114.35 o
  -2  15   7    35082.95    36590.23    519.34 o
  -1  15   7     9549.53     9502.72    150.79 o
   0  15   7     1518.57     1708.04     99.12 o
   1  15   7       69.74      -31.78    158.44 o
   2  15   7    13879.49    13720.43    496.43 o
   3  15   7     1573.07     1629.05    150.84 o
   4  15   7     9337.41     9778.42    228.57 o
   5  15   7        6.53      -66.18    179.08 o
   6  15   7      483.30      633.79    131.74 o
  -6  16   7        5.54       63.47    137.28 o
  -5  16   7     6307.32     6914.86    187.30 o
  -4  16   7     9110.27     8561.59    149.39 o
  -3  16   7       87.38      137.65    110.96 o
  -2  16   7     3675.65     3462.47    168.26 o
  -1  16   7     1413.02     1326.96    169.90 o
   0  16   7    28944.72    28930.04    856.30 o
   1  16   7      497.69      603.04     98.06 o
   2  16   7    13583.91    13073.93   1053.33 o
   3  16   7      399.83      390.62    128.56 o
   4  16   7     6376.65     6362.99    145.95 o
   5  16   7     1292.14     1301.02    169.59 o
  -6  17   7     3816.29     3948.18    348.41 o
  -5  17   7     5410.94     5256.53    269.49 o
  -4  17   7     2961.73     2801.57    335.40 o
  -3  17   7     2121.90     1991.46    117.53 o
  -2  17   7    13018.22    13038.59    191.87 o
  -1  17   7     9233.56     9185.35    201.60 o
   0  17   7     3026.70     2897.86    126.30 o
   1  17   7      357.29      442.17    105.14 o
   2  17   7     3346.99     3483.47    127.91 o
   3  17   7    14620.07    14056.67    385.46 o
   4  17   7      719.44      623.42    157.52 o
   5  17   7       17.92     -129.97    129.97 o
  -6  18   7        4.29       -3.68    171.57 o
  -5  18   7     2626.52     2811.28    161.91 o
  -4  18   7      839.29      951.10    131.37 o
  -3  18   7    14050.42    12335.33   1119.67 o
  -2  18   7      235.81      260.73    108.05 o
  -1  18   7     8817.66     9111.23    161.20 o
   0  18   7        2.11     -109.56    127.69 o
   1  18   7    28720.69    29401.95    847.25 o
   2  18   7       50.91      143.46    108.34 o
   3  18   7      161.66      256.42    108.34 o
   4  18   7      906.66      892.96    137.50 o
   5  18   7    11523.42    11154.07    162.03 o
  -5  19   7     1930.87     1746.20    127.12 o
  -4  19   7      531.87      567.68    131.95 o
  -3  19   7     1305.86     1421.25    131.40 o
  -2  19   7     4097.16     4505.23    288.62 o
  -1  19   7    18545.73    19377.88    623.51 o
   0  19   7     5630.37     5717.35    170.93 o
   1  19   7      236.80      276.60    105.86 o
   2  19   7     8162.90     8008.84    382.36 o
   3  19   7     5835.43     6201.90    586.03 o
   4  19   7     1832.87     1756.19    156.47 o
   5  19   7       10.87      270.55    147.75 o
  -5  20   7       67.66       79.80    173.97 o
  -4  20   7     7514.18     7018.56    691.31 o
  -3  20   7     1761.36     1930.03    165.24 o
  -2  20   7      542.18      425.04    153.27 o
  -1  20   7      875.36      828.19    105.89 o
   0  20   7    10059.45     8815.43   1155.69 o
   1  20   7      384.89      418.62    109.39 o
   2  20   7    15198.39    14894.63    310.50 o
   3  20   7     1215.51     1164.28    149.81 o
   4  20   7     9230.10     9094.82    160.49 o
  -5  21   7     3648.26     3561.35    228.91 o
  -4  21   7      404.46      395.59    147.63 o
  -3  21   7      546.59      540.98    161.71 o
  -2  21   7    11404.98    10839.44   1524.86 o
  -1  21   7     3226.59     2916.43    142.07 o
   0  21   7    10029.25    10419.29    173.53 o
   1  21   7        5.68       17.18    115.46 o
   2  21   7     5810.42     5657.73    146.84 o
   3  21   7     5281.25     5127.82    165.59 o
   4  21   7     5581.32     5389.75    579.91 o
  -4  22   7      821.28      841.15    173.35 o
  -3  22   7     9065.12     9081.75    185.46 o
  -2  22   7      177.53       89.10    122.01 o
  -1  22   7       64.99       79.42    121.91 o
   0  22   7      296.63      235.42    128.83 o
   1  22   7    19863.44    18227.00    181.74 o
   2  22   7      549.51      547.36    132.27 o
   3  22   7      259.17      244.81    126.99 o
  -4  23   7      243.06      272.06    160.30 o
  -3  23   7     6871.21     5906.32    960.55 o
  -2  23   7     2478.51     2503.08    162.63 o
  -1  23   7    22278.76    21368.51    290.26 o
   0  23   7     2232.55     2059.84    123.63 o
   1  23   7       64.83       79.02    125.55 o
   2  23   7     3501.73     3108.01    128.11 o
   3  23   7    10480.05    10381.37    216.94 o
  -3  24   7       44.73       13.24    152.13 o
  -2  24   7     3001.58     3185.53    182.39 o
  -1  24   7      154.05       48.02    126.79 o
   0  24   7     6576.15     6713.57    334.71 o
   1  24   7     4913.67     4830.45    274.06 o
   2  24   7     5702.33     5945.82    224.00 o
  -2  25   7    10545.54    10580.37    509.61 o
  -1  25   7     3683.39     3841.18    178.57 o
   0  25   7    11913.36    11266.01    239.34 o
   1  25   7        4.60       45.10    163.60 o
  -6   0   8      828.21      752.65    204.36 o
  -4   0   8    44404.29    46645.86    398.38 o
  -2   0   8      583.66      622.56    170.93 o
   0   0   8    10327.07    11219.31    228.83 o
   2   0   8     2153.40     2102.53    207.63 o
   4   0   8    12709.81    13046.50    258.29 o
   6   0   8    10238.61    10910.53    299.99 o
  -7   1   8     5828.46     5135.99    600.24 o
  -6   1   8     8957.01     8847.28    207.24 o
  -5   1   8      129.72      126.21    129.92 o
  -4   1   8      145.15      161.86    119.00 o
  -3   1   8    18099.36    17999.47   1526.33 o
  -2   1   8    62215.74    66523.30   1520.73 o
  -1   1   8     9998.19    10439.63    336.87 o
   0   1   8     2208.81     2062.46    107.65 o
   1   1   8     1872.64     1911.04    117.69 o
   2   1   8     7989.93     8469.09    146.55 o
   3   1   8     8552.89     8650.84    149.80 o
   4   1   8     5097.07     4912.67    119.04 o
   5   1   8        5.12        6.89    111.67 o
   6   1   8     2007.56     2203.76    161.09 o
  -7   2   8     5741.67     5778.74    344.45 o
  -6   2   8      199.53      208.70    157.07 o
  -5   2   8    19183.12    19228.45    915.31 o
  -4   2   8       12.36      -16.51    137.77 o
  -3   2   8    19803.76    20739.75    196.17 o
  -2   2   8      947.22      980.42    126.47 o
  -1   2   8     6979.60     7702.68    131.66 o
   0   2   8     2426.48     2389.56     97.77 o
   1   2   8     8242.22     8470.74    461.36 o
   2   2   8     2487.42     2331.81    117.31 o
   3   2   8     8631.83     8710.21    138.90 o
   4   2   8      116.26       67.81     93.28 o
   5   2   8    16259.95    15212.05    181.84 o
   6   2   8        3.82      -24.88    151.41 o
  -7   3   8    12291.54    11645.10    908.16 o
  -6   3   8      956.16     1074.23    157.26 o
  -5   3   8     2654.60     2729.91    137.01 o
  -4   3   8      285.17      370.00    123.66 o
  -3   3   8    19354.51    19333.97    602.48 o
  -2   3   8    19895.69    21607.84    288.02 o
  -1   3   8    13776.14    13886.02    156.53 o
   0   3   8     1088.07     1128.23     96.13 o
   1   3   8    13151.65    13774.26    407.95 o
   2   3   8     7939.96     8181.13    142.17 o
   3   3   8    14556.12    14978.28    186.18 o
   4   3   8      396.90      410.42    138.95 o
   5   3   8      241.18      226.29    133.15 o
   6   3   8      310.22      285.61    129.99 o
  -7   4   8       23.12      105.50    174.65 o
  -6   4   8      645.46      568.60    136.58 o
  -5   4   8     1638.87     1536.39    131.76 o
  -4   4   8    33891.37    34731.17   1267.35 o
  -3   4   8      612.71      727.11    126.64 o
  -2   4   8      743.80      745.60    117.05 o
  -1   4   8    12589.01    12622.98    256.83 o
   0   4   8    28635.33    28992.06    235.46 o
   1   4   8      114.63      113.71    109.73 o
   2   4   8      134.27      244.07    108.31 o
   3   4   8     3861.64     3985.44    139.20 o
   4   4   8    11863.86    12204.68    566.90 o
   5   4   8     1121.68     1327.34    135.98 o
   6   4   8     5286.35     5054.05    216.68 o
  -7   5   8     3548.99     3602.34    184.34 o
  -6   5   8    14902.22    14153.55    466.19 o
  -5   5   8       12.30       38.64    122.73 o
  -4   5   8     2618.42     2470.21    189.11 o
  -3   5   8     5752.91     5749.71    137.08 o
  -2   5   8    24156.72    24178.52   2492.90 o
  -1   5   8     4319.76     4576.17    133.98 o
   0   5   8       17.75       98.78    109.76 o
   1   5   8      267.13      264.76    110.17 o
   2   5   8    27939.68    29794.33    220.64 o
   3   5   8     3639.44     3699.32    120.09 o
   4   5   8     2979.44     3003.73    131.71 o
   5   5   8       30.97       73.44    117.06 o
   6   5   8     5034.52     5085.78    191.61 o
  -7   6   8     1460.35     1652.34    188.38 o
  -6   6   8     2495.01     2337.21    131.99 o
  -5   6   8    14300.82    14265.47    278.71 o
  -4   6   8     1520.31     1550.75    130.03 o
  -3   6   8     4106.87     3957.95    124.06 o
  -2   6   8      176.45      166.80    105.88 o
  -1   6   8     8331.95     8560.74    153.95 o
   0   6   8     6402.28     6552.89    180.24 o
   1   6   8    30480.02    32495.51    669.94 o
   2   6   8     3891.78     4064.97    136.30 o
   3   6   8     9784.07    10198.63    158.07 o
   4   6   8     4898.44     5195.26    180.93 o
   5   6   8     8443.30     7649.21    282.07 o
   6   6   8      355.34      277.20    144.21 o
  -7   7   8    10438.41    10255.20    259.76 o
  -6   7   8      256.98      138.19    163.67 o
  -5   7   8     6751.43     6736.08    145.16 o
  -4   7   8      323.72      291.44    104.12 o
  -3   7   8    20612.28    21367.46    604.81 o
  -2   7   8     4236.38     4404.52    124.65 o
  -1   7   8    24671.99    26048.03    391.06 o
   0   7   8       38.40      108.32    118.58 o
   1   7   8    12591.85    13091.17    168.87 o
   2   7   8     1285.89     1295.41    120.39 o
   3   7   8    22902.65    23905.34    321.96 o
   4   7   8        9.27       50.08    136.07 o
   5   7   8      253.81      313.41    148.96 o
   6   7   8        6.31      117.86    170.56 o
  -7   8   8       11.51       52.64    150.38 o
  -6   8   8      111.92      247.20    175.07 o
  -5   8   8     6835.26     6430.03    551.65 o
  -4   8   8    27649.05    27604.23    532.70 o
  -3   8   8     2686.92     2720.45    261.22 o
  -2   8   8      191.36       97.79    144.83 o
  -1   8   8     2177.46     2397.23    221.33 o
   0   8   8    29340.64    30891.45   1131.39 o
   1   8   8     9200.88     9298.82    239.17 o
   2   8   8      444.15      576.67    139.92 o
   3   8   8     1660.23     1873.17    125.90 o
   4   8   8    11281.43    11643.71    392.01 o
   5   8   8     5802.80     6099.47    159.56 o
   6   8   8     2220.42     2179.64    148.61 o
  -7   9   8      307.47      289.30    165.99 o
  -6   9   8    12992.08    13335.97    178.74 o
  -5   9   8       18.00       22.70    142.15 o
  -4   9   8     7513.46     7564.25    145.89 o
  -3   9   8       34.13       20.48    101.65 o
  -2   9   8    15945.69    15907.17   1047.30 o
  -1   9   8       24.05      -11.02    106.15 o
   0   9   8     6840.39     7268.40    139.28 o
   1   9   8      156.40      160.12    103.74 o
   2   9   8    29760.46    30840.05   1131.65 o
   3   9   8      186.65      140.39    104.36 o
   4   9   8     3616.32     3244.08    135.84 o
   5   9   8       81.27       56.72    142.27 o
   6   9   8     4217.17     4328.00    175.68 o
  -7  10   8     2051.59     2061.79    187.16 o
  -6  10   8     3838.65     3861.39    154.63 o
  -5  10   8     7593.23     7232.33    140.31 o
  -4  10   8     8146.48     8036.77    736.28 o
  -3  10   8     8142.05     8203.73    515.90 o
  -2  10   8      672.24      657.63    120.34 o
  -1  10   8    12093.07    12637.58    785.74 o
   0  10   8    16453.59    16758.33    559.23 o
   1  10   8     1569.84     1691.00    106.82 o
   2  10   8     2007.45     2005.34    133.63 o
   3  10   8     1306.45     1400.13    123.28 o
   4  10   8    12717.69    12518.63    175.79 o
   5  10   8     5933.72     6133.74    275.87 o
   6  10   8     2879.39     2891.76    156.70 o
  -7  11   8     4259.47     4351.67    201.58 o
  -6  11   8      119.62      -18.84    156.45 o
  -5  11   8     4709.94     4739.50    261.22 o
  -4  11   8      377.88      387.13    204.96 o
  -3  11   8    24274.17    23706.22    290.08 o
  -2  11   8     2284.99     2312.99    130.88 o
  -1  11   8    18779.38    18405.49    553.29 o
   0  11   8     3864.18     3959.74    179.20 o
   1  11   8     4793.11     4727.96    152.84 o
   2  11   8     4616.95     4353.35    115.69 o
   3  11   8    12874.93    13163.41    793.66 o
   4  11   8       10.61       61.20    132.59 o
   5  11   8       14.99      -12.23    248.30 o
   6  11   8     1801.02     1514.54    168.64 o
  -6  12   8       59.12      104.68    131.25 o
  -5  12   8    10953.81    11053.07    190.32 o
  -4  12   8     7807.04     7688.46    144.11 o
  -3  12   8     8185.42     7341.93    588.44 o
  -2  12   8      518.93      523.48    123.08 o
  -1  12   8     9769.83     9625.58    155.99 o
   0  12   8     5262.41     5109.52    118.49 o
   1  12   8    12595.22    12290.45    460.67 o
   2  12   8      202.67      206.26    113.70 o
   3  12   8     1980.83     1934.28    220.73 o
   4  12   8     6827.15     6785.65    261.48 o
   5  12   8    12505.62    12970.37    448.52 o
  -6  13   8    11852.81    11318.40    265.53 o
  -5  13   8      228.72      346.77    152.10 o
  -4  13   8     3710.11     3458.20    122.98 o
  -3  13   8       67.54       97.71    136.60 o
  -2  13   8    29136.17    28479.28   1071.08 o
  -1  13   8      151.78      111.88    119.27 o
   0  13   8      821.71      818.59     96.83 o
   1  13   8       28.77      130.80     92.98 o
   2  13   8     8778.76     8892.61    332.82 o
   3  13   8     1106.42     1192.06    137.73 o
   4  13   8     8281.99     8784.75    817.18 o
   5  13   8      108.88      118.50    131.65 o
  -6  14   8     4408.26     4439.13    359.18 o
  -5  14   8     2261.77     2336.73    138.01 o
  -4  14   8    10792.99    11435.07    187.38 o
  -3  14   8     7354.59     7463.36    161.14 o
  -2  14   8      152.99       50.75    133.53 o
  -1  14   8     2548.66     2492.77    101.44 o
   0  14   8    16742.72    16635.96    993.03 o
   1  14   8     1214.76     1052.67    112.85 o
   2  14   8     3427.48     3444.40    158.50 o
   3  14   8      311.93      208.11    105.59 o
   4  14   8     7917.13     7711.03    206.77 o
   5  14   8     3357.94     3174.67    182.91 o
  -6  15   8     4425.48     4543.16    165.77 o
  -5  15   8     4080.30     4165.80    189.20 o
  -4  15   8     1710.96     1783.87    154.48 o
  -3  15   8    10476.38    10685.97    232.71 o
  -2  15   8     1553.47     1506.91    195.66 o
  -1  15   8    10752.50    11218.52    154.75 o
   0  15   8      114.98       53.26    108.60 o
   1  15   8     3393.96     3352.33    188.94 o
   2  15   8     1474.45     1368.78    149.56 o
   3  15   8     8666.00     8476.15    425.09 o
   4  15   8     1150.03     1151.28    133.62 o
   5  15   8        5.87      156.28    146.69 o
  -5  16   8     9895.62    10132.78    197.62 o
  -4  16   8      424.96      362.59    126.30 o
  -3  16   8     8670.96     8682.03    597.06 o
  -2  16   8     2421.40     2158.98    184.72 o
  -1  16   8    19408.87    18271.76   1280.27 o
   0  16   8       21.14      -35.43    136.73 o
   1  16   8    16480.72    16097.60    390.03 o
   2  16   8       54.89       27.64    142.67 o
   3  16   8      197.87      190.86    131.54 o
   4  16   8     2406.97     2168.50    131.01 o
   5  16   8    11010.78    11094.89    505.04 o
  -5  17   8      721.93      835.43    128.86 o
  -4  17   8      131.55      116.54    131.96 o
  -3  17   8      139.12       67.47    122.66 o
  -2  17   8     7002.60     6679.25    293.19 o
  -1  17   8      440.37      431.90    146.38 o
   0  17   8     1345.05     1358.87    112.12 o
   1  17   8      342.60      336.30    105.24 o
   2  17   8    10846.19    10077.57    499.87 o
   3  17   8     3832.27     4135.89    223.31 o
   4  17   8     1582.60     1538.72    139.14 o
  -5  18   8       24.88      100.70    147.47 o
  -4  18   8     6582.83     6791.29    182.48 o
  -3  18   8      141.96      153.83    151.11 o
  -2  18   8      818.43      785.46    111.34 o
  -1  18   8      661.13      798.96    110.77 o
   0  18   8    17339.30    16236.90   1399.25 o
   1  18   8       65.95       77.71    103.36 o
   2  18   8     9850.83    10187.13    187.63 o
   3  18   8      380.37      382.99    128.38 o
   4  18   8     4579.72     4551.91    189.66 o
  -4  19   8      122.10       72.94    134.57 o
  -3  19   8     1930.04     1932.85    149.28 o
  -2  19   8     8498.72     8534.99    627.04 o
  -1  19   8     3728.28     3716.68    136.05 o
   0  19   8      115.29      122.33    122.47 o
   1  19   8     2266.89     2241.89    212.20 o
   2  19   8     3320.46     3297.86    168.69 o
   3  19   8     5040.64     4531.90    147.40 o
   4  19   8     2378.76     2445.36    276.13 o
  -4  20   8      286.50      323.36    141.87 o
  -3  20   8     1593.58     1787.45    159.36 o
  -2  20   8        1.89       -7.82    147.95 o
  -1  20   8     2282.91     2423.00    129.04 o
   0  20   8      164.93      379.59    121.04 o
   1  20   8    26695.81    27783.31    289.57 o
   2  20   8        7.89      -53.26    143.16 o
   3  20   8     1207.57     1135.20    149.37 o
  -4  21   8       51.34      172.03    140.23 o
  -3  21   8     3769.14     3426.61    347.64 o
  -2  21   8     2362.02     2227.37    125.61 o
  -1  21   8     6903.32     7066.48    241.49 o
   0  21   8     1704.14     1753.96    354.70 o
   1  21   8      700.27      570.25    155.60 o
   2  21   8    11281.67     9163.32   1573.54 o
   3  21   8    13922.65    13769.09   1464.30 o
  -3  22   8       37.55       -1.56    139.26 o
  -2  22   8       77.93      199.30    152.77 o
  -1  22   8       52.88       31.67    115.10 o
   0  22   8    11571.78    11768.54    196.78 o
   1  22   8     1093.70     1080.43    210.05 o
   2  22   8     2973.26     2766.94    148.19 o
  -2  23   8     8983.14     8123.13    749.03 o
  -1  23   8      807.96      590.93    147.99 o
   0  23   8     1831.51     1810.46    143.83 o
   1  23   8      317.19      210.85    145.73 o
  -7   0   9     1524.79     1400.37    241.23 o
  -5   0   9     8497.32     7262.03    210.91 o
  -3   0   9     6959.58     7233.60    249.33 o
  -1   0   9    24721.93    24470.00    295.17 o
   1   0   9     2863.02     3057.65    163.01 o
   3   0   9     8003.46     7119.87    203.67 o
   5   0   9    26041.78    24160.19    306.54 o
  -7   1   9    12750.16    11137.79    557.08 o
  -6   1   9     2308.84     2316.64    151.45 o
  -5   1   9      161.93       11.90    126.91 o
  -4   1   9     3333.06     3528.50    168.16 o
  -3   1   9    26919.46    27068.04    241.67 o
  -2   1   9    16339.11    16864.16    608.77 o
  -1   1   9     8963.62     8812.24    361.59 o
   0   1   9     2628.49     2705.14    132.11 o
   1   1   9     8022.65     8504.27    150.17 o
   2   1   9    10893.49    11085.65    159.67 o
   3   1   9     7193.26     7335.96    537.52 o
   4   1   9       12.95       46.86    125.39 o
   5   1   9     3728.24     3784.00    161.85 o
   6   1   9     4376.15     3784.76    505.13 o
  -7   2   9       86.18      102.45    209.07 o
  -6   2   9     8021.98     7797.52    264.24 o
  -5   2   9     2906.33     2734.67    149.22 o
  -4   2   9     7174.41     7483.36    487.55 o
  -3   2   9      546.46      650.78    126.30 o
  -2   2   9     3415.85     3487.16    130.21 o
  -1   2   9     2158.53     2346.72    123.72 o
   0   2   9    28777.85    30748.12    216.86 o
   1   2   9      521.84      455.58    108.26 o
   2   2   9      164.28      146.97    119.98 o
   3   2   9      772.59      751.76    121.15 o
   4   2   9    28658.32    29940.28    514.61 o
   5   2   9      357.21      367.37    131.41 o
   6   2   9     1299.93     1269.00    262.00 o
  -7   3   9      375.03      349.44    194.07 o
  -6   3   9    14581.85    14274.60    388.56 o
  -5   3   9     1504.01     1371.52    150.80 o
  -4   3   9     3719.29     3788.80    176.02 o
  -3   3   9    16301.83    15929.11    428.19 o
  -2   3   9    27062.46    27555.33   1195.58 o
  -1   3   9     4094.85     4218.55    132.26 o
   0   3   9      418.18      499.46    111.72 o
   1   3   9     3729.76     3706.82    451.80 o
   2   3   9    15647.93    14997.30    529.08 o
   3   3   9       85.84       51.45    128.58 o
   4   3   9      544.81      662.82    126.95 o
   5   3   9      795.88      724.53    143.66 o
   6   3   9    10015.90    11066.64    233.27 o
  -7   4   9       21.02      101.15    176.90 o
  -6   4   9     1586.06     1704.45    180.85 o
  -5   4   9     5572.17     5369.86    338.94 o
  -4   4   9      498.38      385.07    154.88 o
  -3   4   9     3540.67     3674.04    157.66 o
  -2   4   9     1162.97     1032.11    137.27 o
  -1   4   9    32264.11    33458.14    394.85 o
   0   4   9     1936.05     1782.43    118.42 o
   1   4   9    16384.36    16827.02    199.19 o
   2   4   9     3243.40     3147.44    128.30 o
   3   4   9     9196.86     9615.42    166.96 o
   4   4   9     1489.21     1534.17    141.44 o
   5   4   9     9081.93     9337.19    543.64 o
   6   4   9      316.65      138.84    141.55 o
  -7   5   9    16082.93    15737.57    454.90 o
  -6   5   9       26.35      -37.23    141.33 o
  -5   5   9     1707.90     1574.53    128.29 o
  -4   5   9       20.97      152.74    120.57 o
  -3   5   9    14804.30    14441.88    361.51 o
  -2   5   9     1406.10     1298.75    115.88 o
  -1   5   9    11382.57    11488.84    243.73 o
   0   5   9     4352.44     4482.21    129.61 o
   1   5   9    15423.07    15844.22    177.36 o
   2   5   9    10524.88    10671.79    248.82 o
   3   5   9     9116.48     9491.01    165.85 o
   4   5   9     1968.91     2117.00    124.92 o
   5   5   9     4231.94     4459.84    219.01 o
   6   5   9      779.80      700.24    177.23 o
  -6   6   9     1279.98     1231.47    138.47 o
  -5   6   9     7767.27     7761.58    170.86 o
  -4   6   9    12398.28    12000.97    171.69 o
  -3   6   9      240.28      258.69    113.42 o
  -2   6   9     6223.53     5859.52    375.72 o
  -1   6   9     1946.77     1999.57    132.66 o
   0   6   9    44513.81    46428.15    267.77 o
   1   6   9     1893.07     1976.47    126.62 o
   2   6   9        0.15       48.66    105.15 o
   3   6   9     2208.78     2240.86    150.39 o
   4   6   9    11465.15    11782.36    176.10 o
   5   6   9     1435.01     1417.95    163.07 o
  -6   7   9     7868.96     7715.93    261.74 o
  -5   7   9     2182.16     2119.95    148.74 o
  -4   7   9     3933.99     3846.52    135.06 o
  -3   7   9     1333.50     1333.67    138.50 o
  -2   7   9    24180.11    23225.07    359.35 o
  -1   7   9      296.26      252.68    115.20 o
   0   7   9     1333.73     1327.95    122.07 o
   1   7   9     1534.45     1423.82    119.33 o
   2   7   9    23928.39    24921.87    217.56 o
   3   7   9      552.87      635.34    157.51 o
   4   7   9      333.16      397.72    115.07 o
   5   7   9      382.78      338.13    181.64 o
  -6   8   9      442.87      459.05    134.95 o
  -5   8   9     5538.00     5698.34    190.43 o
  -4   8   9     8958.23     8701.54    371.76 o
  -3   8   9     1201.83     1146.02    186.70 o
  -2   8   9      373.91      400.82    111.33 o
  -1   8   9    24589.62    23827.94    802.80 o
   0   8   9     5880.63     6161.73    141.48 o
   1   8   9    13250.02    13083.36    642.12 o
   2   8   9     1220.78     1323.99    136.23 o
   3   8   9     9125.92     8563.08    493.67 o
   4   8   9     3755.83     3833.68    158.47 o
   5   8   9     3197.11     3048.41    228.14 o
  -6   9   9      533.64      518.05    161.65 o
  -5   9   9      284.92      351.93    142.19 o
  -4   9   9     1043.09     1072.00    118.24 o
  -3   9   9    13148.57    12934.52    161.90 o
  -2   9   9      153.70      141.88     96.67 o
  -1   9   9     8079.33     7890.29    178.17 o
   0   9   9      619.92      652.62    112.90 o
   1   9   9    11413.67    11383.57    173.09 o
   2   9   9       68.51       87.97    115.21 o
   3   9   9     7945.45     8238.81    248.39 o
   4   9   9      519.34      532.02    163.87 o
   5   9   9     4569.03     4674.43    159.22 o
  -6  10   9      718.32      739.00    179.89 o
  -5  10   9    13295.28    12270.59    814.43 o
  -4  10   9     4264.29     4163.75    242.01 o
  -3  10   9      358.83      394.00    111.80 o
  -2  10   9     2047.88     2107.98    127.85 o
  -1  10   9     3751.37     3600.88    117.80 o
   0  10   9    14853.75    13725.97    215.73 o
   1  10   9     5365.87     5690.80    302.75 o
   2  10   9       23.46       26.59    124.86 o
   3  10   9    12452.91    12460.50    399.50 o
   4  10   9    10405.74    10639.23    183.60 o
   5  10   9     2939.40     2787.28    414.84 o
  -6  11   9     5716.12     5856.70    355.65 o
  -5  11   9      127.52      138.10    138.72 o
  -4  11   9     7173.40     7035.07    451.37 o
  -3  11   9     1419.73     1478.25    122.91 o
  -2  11   9    21183.15    20726.47    704.06 o
  -1  11   9      203.55      200.39    138.80 o
   0  11   9     2537.44     2677.21    122.21 o
   1  11   9      489.49      474.67    105.95 o
   2  11   9     8758.71     8736.16    174.98 o
   3  11   9      346.66      402.63    104.85 o
   4  11   9      737.88      844.92    159.93 o
   5  11   9      695.21      808.14    243.65 o
  -6  12   9     6090.40     5521.56    496.43 o
  -5  12   9     4936.93     4551.68    316.28 o
  -4  12   9    15828.61    16107.92    841.91 o
  -3  12   9      204.64      263.03    114.47 o
  -2  12   9     2161.38     2121.12    134.26 o
  -1  12   9     6590.05     6770.65    183.68 o
   0  12   9    10170.06    10109.39    461.79 o
   1  12   9      934.31      924.67    125.43 o
   2  12   9      543.89      708.95    146.55 o
   3  12   9     3007.45     3127.51    172.48 o
   4  12   9     5990.60     5810.91    357.98 o
   5  12   9     4474.59     4176.64    303.78 o
  -5  13   9     1191.00     1161.69    146.04 o
  -4  13   9      873.27     1056.42    160.38 o
  -3  13   9    13005.63    13011.18    537.01 o
  -2  13   9       33.27       31.06    138.09 o
  -1  13   9     5172.81     5146.88    263.64 o
   0  13   9      134.22       77.89    113.47 o
   1  13   9     4939.89     4965.37    174.90 o
   2  13   9     2457.69     2378.01    122.54 o
   3  13   9    13672.46    14369.90    318.17 o
   4  13   9     1099.77      834.24    158.44 o
  -5  14   9    25588.78    23166.98   2381.85 o
  -4  14   9      755.25      860.04    148.05 o
  -3  14   9      827.44      748.61    132.55 o
  -2  14   9       44.54      -32.42    107.70 o
  -1  14   9    10697.33    10576.86    519.34 o
   0  14   9     3103.43     3188.03    131.41 o
   1  14   9     5746.45     5228.95    133.25 o
   2  14   9      180.41      292.47    110.68 o
   3  14   9     1876.11     1950.93    171.28 o
   4  14   9     6020.33     5795.16    345.91 o
  -5  15   9       27.25      -40.46    180.45 o
  -4  15   9     5158.78     5518.41    225.38 o
  -3  15   9     2622.03     2387.13    140.51 o
  -2  15   9    20054.01    19616.61    680.28 o
  -1  15   9     1596.41     1651.21    112.01 o
   0  15   9     3061.77     2887.75    133.71 o
   1  15   9     2491.49     2539.40    116.40 o
   2  15   9     5403.26     5574.25    149.62 o
   3  15   9     2498.39     2176.67    129.19 o
   4  15   9     1196.26     1201.36    155.54 o
  -5  16   9       68.09     -123.60    152.75 o
  -4  16   9    11940.23    11805.41    188.70 o
  -3  16   9       81.31      140.15    131.34 o
  -2  16   9     5189.84     5399.62    188.30 o
  -1  16   9      114.12      134.86    122.69 o
   0  16   9    15203.85    14407.84    289.22 o
   1  16   9      848.94     1053.67    212.63 o
   2  16   9     1242.64     1292.97    139.53 o
   3  16   9     3429.66     3541.14    149.31 o
   4  16   9     6758.07     6085.74    170.37 o
  -4  17   9     2162.94     2066.79    192.13 o
  -3  17   9     5506.31     5463.68    238.56 o
  -2  17   9      562.07      624.53    131.91 o
  -1  17   9     3005.35     2997.04    134.04 o
   0  17   9     1701.40     1481.49    314.12 o
   1  17   9     6055.91     6118.71    206.34 o
   2  17   9     5127.95     5001.35    142.40 o
   3  17   9     4757.07     4256.81    270.79 o
  -4  18   9        7.25        7.95    148.29 o
  -3  18   9      509.81      437.53    156.98 o
  -2  18   9       89.45      187.99    128.39 o
  -1  18   9    13332.00    13582.85    569.23 o
   0  18   9      640.41      626.38    123.57 o
   1  18   9     8175.43     7515.63    461.36 o
   2  18   9      269.37      264.23    122.17 o
   3  18   9      970.66      839.55    167.44 o
  -3  19   9     8003.74     8544.31    213.66 o
  -2  19   9     6231.03     6154.16    523.65 o
  -1  19   9       64.41      160.94    131.66 o
   0  19   9      638.65      628.22    118.70 o
   1  19   9     5357.94     4507.76    242.70 o
   2  19   9     9470.65     8782.03    166.11 o
  -3  20   9      906.32      770.57    146.63 o
  -2  20   9     2008.25     2172.93    150.05 o
  -1  20   9       59.19      160.62    148.67 o
   0  20   9    11171.92     9694.00   1122.69 o
   1  20   9     1687.44     1918.51    210.82 o
   2  20   9        0.35      -19.21    179.12 o
  -2  21   9     5357.59     5565.28    174.14 o
  -1  21   9      591.99      644.91    141.02 o
   0  21   9      235.79      250.19    164.03 o
   1  21   9     3674.97     3635.40    155.19 o
  -6   0  10    19867.78    18629.36    338.76 o
  -4   0  10      937.01      793.66    194.54 o
  -2   0  10     8803.96     9025.97    240.55 o
   0   0  10    16855.60    17510.03    277.94 o
   2   0  10     2723.45     3114.86    238.65 o
   4   0  10    20408.71    21901.37    349.79 o
  -6   1  10     1608.25     1371.64    175.29 o
  -5   1  10     2269.29     2001.47    156.13 o
  -4   1  10     5937.29     5837.16    317.65 o
  -3   1  10     5381.08     5263.29    149.52 o
  -2   1  10     3792.29     3654.05    135.00 o
  -1   1  10      823.32      888.35    124.52 o
   0   1  10     4388.48     4697.08    201.09 o
   1   1  10    10104.91    10336.11    164.07 o
   2   1  10     9874.76    10529.78    261.22 o
   3   1  10     2586.81     2541.56    130.27 o
   4   1  10      236.34      294.28    136.64 o
   5   1  10     8254.56     9094.83    228.53 o
  -6   2  10     3801.20     3704.68    182.00 o
  -5   2  10     7680.21     7664.07    203.63 o
  -4   2  10      674.41      712.42    126.00 o
  -3   2  10      692.32      727.60    121.41 o
  -2   2  10       25.16       12.22    125.14 o
  -1   2  10    12791.05    13148.04    183.74 o
   0   2  10     1077.41      962.89    130.41 o
   1   2  10     7258.96     7471.25    288.28 o
   2   2  10     1083.55     1114.89    148.02 o
   3   2  10    12959.91    12980.19    164.71 o
   4   2  10      167.61       97.87    145.10 o
   5   2  10     6235.34     5997.17    224.00 o
  -6   3  10      113.39      -65.96    197.93 o
  -5   3  10      809.81      760.67    146.17 o
  -4   3  10     1874.74     1849.96    132.25 o
  -3   3  10     3806.01     3558.18    261.57 o
  -2   3  10     1795.56     1896.78    143.59 o
  -1   3  10      803.20      815.72    137.34 o
   0   3  10      591.10      652.15    128.17 o
   1   3  10    16611.65    17711.64    251.57 o
   2   3  10     4351.31     4465.85    299.05 o
   3   3  10     4741.13     4717.83    137.38 o
   4   3  10       57.23       54.44    146.03 o
   5   3  10     9590.98     9563.43    185.45 o
  -6   4  10     7835.54     7654.25    184.07 o
  -5   4  10     3861.70     3578.15    271.22 o
  -4   4  10     8616.98     8127.02    171.98 o
  -3   4  10      553.02      556.20    139.92 o
  -2   4  10    13436.18    13346.86    182.12 o
  -1   4  10     4121.74     4267.39    140.14 o
   0   4  10    19624.50    20316.24    186.45 o
   1   4  10      118.17       77.13    158.09 o
   2   4  10      351.43      334.68    134.93 o
   3   4  10       32.07      153.47    152.41 o
   4   4  10     7134.73     6926.18    332.04 o
   5   4  10       48.87      181.47    176.80 o
  -6   5  10     5949.81     5959.86    232.35 o
  -5   5  10      449.01      384.06    142.43 o
  -4   5  10     3479.56     3271.28    137.64 o
  -3   5  10     1506.95     1560.76    243.04 o
  -2   5  10     7785.03     7990.16    209.62 o
  -1   5  10      168.57      256.87    135.16 o
   0   5  10     6191.68     6023.61    215.04 o
   1   5  10     4373.35     4439.55    158.96 o
   2   5  10    15604.30    15973.21    435.26 o
   3   5  10      502.71      541.02    146.66 o
   4   5  10     1037.13     1173.12    146.62 o
   5   5  10     1396.40     1491.18    204.81 o
  -6   6  10     3856.89     3822.50    221.76 o
  -5   6  10    10367.12     9906.07    341.26 o
  -4   6  10       58.17        1.34    176.19 o
  -3   6  10       34.76       28.29    117.16 o
  -2   6  10      753.37      829.40    139.05 o
  -1   6  10    20704.98    20007.69    264.07 o
   0   6  10     2539.42     2444.59    146.29 o
   1   6  10    12819.78    12922.94    179.03 o
   2   6  10       67.10      114.92    128.67 o
   3   6  10     5302.02     5458.10    157.56 o
   4   6  10     2378.78     2541.11    168.02 o
  -5   7  10      306.94      315.20    131.52 o
  -4   7  10      616.53      423.91    139.38 o
  -3   7  10    17883.59    17783.84    489.45 o
  -2   7  10      140.27      333.84    153.70 o
  -1   7  10      196.38      153.81    121.75 o
   0   7  10      114.66       82.97    123.72 o
   1   7  10    13398.63    13506.35    181.72 o
   2   7  10      805.75      843.76    140.02 o
   3   7  10     1600.48     1742.53    152.28 o
   4   7  10       79.35      124.86    140.47 o
  -5   8  10     8609.44     7858.56    327.73 o
  -4   8  10     5562.35     5708.60    155.59 o
  -3   8  10        3.99      -78.55    111.24 o
  -2   8  10     8526.88     8239.16    310.16 o
  -1   8  10    11734.11    11235.84    217.97 o
   0   8  10    15486.51    14711.56    543.12 o
   1   8  10      726.13      784.84    198.16 o
   2   8  10       40.95      -23.55    127.85 o
   3   8  10     5200.35     5058.77    187.65 o
   4   8  10     3873.07     3879.28    148.49 o
  -5   9  10        6.38       16.08    139.06 o
  -4   9  10     9509.09     8957.37    493.84 o
  -3   9  10     5910.52     6020.70    299.22 o
  -2   9  10     9835.50     9690.58    400.54 o
  -1   9  10      176.28      152.32    108.50 o
   0   9  10     4358.59     4298.23    187.73 o
   1   9  10       24.88      -35.45    126.09 o
   2   9  10    17067.21    17180.48    202.07 o
   3   9  10      448.94      529.70    165.86 o
   4   9  10     1578.20     1834.31    183.77 o
  -5  10  10     6603.80     6466.29    172.24 o
  -4  10  10     6568.35     6466.76    150.75 o
  -3  10  10       17.19      152.78    179.29 o
  -2  10  10     4885.34     4725.70    131.03 o
  -1  10  10    10921.08     9993.34    702.17 o
   0  10  10     4140.28     3838.27    168.52 o
   1  10  10     3837.53     3759.23    187.99 o
   2  10  10     5682.56     5363.35    215.73 o
   3  10  10     4044.89     3993.72    250.11 o
   4  10  10     7139.40     6846.34    178.55 o
  -5  11  10     2067.06     1854.53    199.07 o
  -4  11  10     2429.93     2397.06    145.41 o
  -3  11  10    19626.18    19567.33    191.12 o
  -2  11  10     1230.42     1204.03    135.09 o
  -1  11  10      125.88       45.57    110.69 o
   0  11  10       27.25      277.88    108.21 o
   1  11  10    10101.52     9553.91    938.75 o
   2  11  10       11.02       55.54    141.12 o
   3  11  10     5417.16     5570.41    159.36 o
   4  11  10       19.40       87.00    161.53 o
  -5  12  10    11822.79    11765.00    521.33 o
  -4  12  10      130.39      178.45    146.11 o
  -3  12  10        9.96        6.31    156.36 o
  -2  12  10       59.28       -3.01    136.07 o
  -1  12  10    14238.48    13854.77    411.13 o
   0  12  10     7054.71     6558.38    590.42 o
   1  12  10      143.81      176.25    132.03 o
   2  12  10       19.96      -66.04    127.07 o
   3  12  10     9706.40     9209.80    758.43 o
  -4  13  10    14743.99    13153.84    853.97 o
  -3  13  10     6250.55     6222.75    153.72 o
  -2  13  10     7683.23     7596.35    488.93 o
  -1  13  10       16.37        4.30    128.20 o
   0  13  10     3576.71     3483.58    140.18 o
   1  13  10     1353.19     1262.61    133.81 o
   2  13  10    14650.43    13707.36    169.94 o
   3  13  10       24.74       -8.50    167.28 o
  -4  14  10     3001.16     3161.72    213.23 o
  -3  14  10        3.84       -9.35    128.72 o
  -2  14  10     6251.32     5854.08    141.14 o
  -1  14  10     4258.23     4274.95    164.25 o
   0  14  10    10962.38    10639.70    168.57 o
   1  14  10       26.32      -26.92    136.68 o
   2  14  10     2915.07     3019.85    135.38 o
   3  14  10     1465.01     1417.99    148.05 o
  -4  15  10     3596.32     3107.96    367.11 o
  -3  15  10    12072.80    11788.29    561.13 o
  -2  15  10      442.63      422.56    126.72 o
  -1  15  10      319.17      431.49    137.45 o
   0  15  10     2087.34     1969.76    195.49 o
   1  15  10    11855.27    11455.22    356.51 o
   2  15  10      752.17      829.81    127.38 o
  -3  16  10     1377.86     1358.79    147.63 o
  -2  16  10        6.83       66.60    128.23 o
  -1  16  10    17388.76    17218.19    377.36 o
   0  16  10     1576.76     1646.98    151.92 o
   1  16  10      203.97       43.07    168.00 o
   2  16  10        4.72       95.14    135.82 o
  -3  17  10     3611.45     3571.02    189.34 o
  -2  17  10     3736.95     3571.86    214.01 o
  -1  17  10      208.51      223.59    159.54 o
   0  17  10     4986.20     4788.08    143.56 o
   1  17  10     6988.83     6929.19    502.20 o
  -2  18  10    10629.31     9816.43    414.75 o
  -1  18  10      801.51      886.21    142.72 o
   0  18  10     9603.34     9076.92    245.72 o
   1  18  10      250.65      152.29    169.10 o
  -5   0  11    13701.84    11012.20    265.36 o
  -3   0  11     4252.08     4066.70    242.44 o
  -1   0  11     6683.68     7241.18    256.74 o
   1   0  11     2642.36     2779.89    212.80 o
   3   0  11    10117.96    10460.80    263.98 o
  -5   1  11     7333.07     6452.53    223.75 o
  -4   1  11    11381.47    10745.50    170.51 o
  -3   1  11     4807.45     4739.21    174.17 o
  -2   1  11     1320.40     1385.67    128.50 o
  -1   1  11      183.74      314.36    144.65 o
   0   1  11     3611.31     3756.03    148.69 o
   1   1  11    13789.24    14097.43    176.18 o
   2   1  11     5363.73     5393.04    311.80 o
   3   1  11      734.58      947.74    151.93 o
   4   1  11      584.77      570.96    170.55 o
  -5   2  11        9.99     -148.11    166.17 o
  -4   2  11       51.08       85.58    137.19 o
  -3   2  11        2.43       22.26    145.64 o
  -2   2  11     2242.02     2361.13    133.17 o
  -1   2  11     1011.40     1044.44    134.53 o
   0   2  11     5033.07     5269.13    255.11 o
   1   2  11       80.85       18.35    146.70 o
   2   2  11    10526.25    11009.64    194.12 o
   3   2  11      162.16      208.63    148.16 o
  -5   3  11     1487.21     1482.29    172.11 o
  -4   3  11     8417.51     7757.32    182.94 o
  -3   3  11    12045.25    12119.30    193.06 o
  -2   3  11     1810.61     1841.10    148.25 o
  -1   3  11     2970.98     2966.61    135.09 o
   0   3  11    14239.58    14531.37    367.80 o
   1   3  11     1487.69     1619.52    175.74 o
   2   3  11    10099.10    10388.41    269.24 o
   3   3  11     2080.59     2269.47    169.49 o
  -5   4  11    18270.08    18026.56    588.53 o
  -4   4  11      529.42      451.12    166.47 o
  -3   4  11     4082.64     4032.10    304.30 o
  -2   4  11     1184.04     1178.93    159.06 o
  -1   4  11     6475.69     6419.92    315.85 o
   0   4  11      977.09      951.49    149.22 o
   1   4  11      159.69      257.87    143.97 o
   2   4  11      134.50      223.43    151.54 o
   3   4  11     6837.32     6675.09    462.91 o
  -4   5  11     2651.50     2439.74    154.05 o
  -3   5  11     8177.28     8445.22    171.41 o
  -2   5  11      677.88      715.55    137.84 o
  -1   5  11     4370.43     4192.56    158.13 o
   0   5  11      474.50      552.83    150.13 o
   1   5  11    18793.14    17420.10    643.67 o
   2   5  11     1735.75     1767.97    144.45 o
   3   5  11      701.40      736.44    149.73 o
  -4   6  11     2190.67     2132.41    150.45 o
  -3   6  11      636.40      599.20    156.16 o
  -2   6  11    16279.76    15015.32    885.68 o
  -1   6  11     6930.62     6990.88    202.03 o
   0   6  11     1834.09     1841.98    149.26 o
   1   6  11       15.64      -39.61    133.98 o
   2   6  11     1706.71     1651.17    136.37 o
   3   6  11     4553.70     4498.66    188.25 o
  -4   7  11    16532.97    14163.64    532.96 o
  -3   7  11       74.28      -14.02    168.00 o
  -2   7  11      487.01      559.31    169.33 o
  -1   7  11     3303.52     3521.90    151.81 o
   0   7  11    14714.14    14691.73    189.25 o
   1   7  11       20.19       27.07    141.21 o
   2   7  11     8813.96     8747.54    443.53 o
   3   7  11      711.19      850.99    169.68 o
  -4   8  11     1662.88     1456.22    153.93 o
  -3   8  11     3163.69     3071.66    153.68 o
  -2   8  11    19087.54    17277.54    581.55 o
  -1   8  11     8445.58     8854.19    179.98 o
   0   8  11       64.94      -59.50    169.35 o
   1   8  11      342.23      427.59    149.04 o
   2   8  11     2790.58     2479.90    177.31 o
   3   8  11     6081.19     6079.16    194.15 o
  -4   9  11     1137.75      900.56    187.44 o
  -3   9  11    15527.89    15101.69    325.15 o
  -2   9  11      666.05      696.54    131.08 o
  -1   9  11     4239.01     4072.73    221.59 o
   0   9  11      103.27       19.44    149.24 o
   1   9  11    14287.84    13884.96    375.46 o
   2   9  11      521.18      382.64    162.97 o
   3   9  11      578.68      582.90    158.15 o
  -4  10  11      180.28      276.40    152.27 o
  -3  10  11      685.00      885.24    139.40 o
  -2  10  11     3825.78     4059.36    218.58 o
  -1  10  11    10154.08     9047.83    290.60 o
   0  10  11     1831.55     1805.19    161.69 o
   1  10  11      398.09      369.97    133.55 o
   2  10  11     1605.34     1561.96    151.94 o
  -3  11  11     5408.88     5073.89    166.34 o
  -2  11  11     3465.67     3347.25    283.28 o
  -1  11  11       14.36       59.62    134.10 o
   0  11  11     9186.05     8536.76    167.66 o
   1  11  11       24.32      115.39    125.44 o
   2  11  11     8411.33     8465.02    188.05 o
  -3  12  11      174.04      175.19    176.34 o
  -2  12  11    15181.98    14842.52    177.67 o
  -1  12  11     2947.21     2697.33    137.29 o
   0  12  11     4096.39     3659.14    136.19 o
   1  12  11       24.27      -88.54    130.64 o
   2  12  11     6540.15     5934.08    571.64 o
  -2  13  11      271.97       80.28    187.65 o
  -1  13  11      486.40      445.62    162.93 o
   0  13  11      641.89      673.09    154.13 o
   1  13  11    14939.38    15161.91    594.82 o
  -2  14  11       67.70       75.72    139.46 o
  -1  14  11    20079.74    18123.31   1737.75 o
   0  14  11       55.11     -140.25    140.25 o
   1  14  11        7.13     -116.70    156.20 o
  -2   0  12    14866.31    14213.04    253.99 o
   0   0  12       27.62       -1.38    195.74 o
   2   0  12    15155.30    15333.57    317.40 o
  -3   1  12     6760.76     6647.01    202.24 o
  -2   1  12     1810.10     1698.81    150.51 o
  -1   1  12       58.36       18.61    135.61 o
   0   1  12    10546.70     9637.16    232.10 o
   1   1  12     4989.03     4786.96    179.65 o
   2   1  12      144.32      222.30    179.64 o
  -3   2  12     9394.25     8958.59    241.92 o
  -2   2  12      145.11      178.82    155.86 o
  -1   2  12    10157.94     9654.92    176.17 o
   0   2  12      676.44      637.87    157.69 o
   1   2  12    10123.64    10068.18    214.01 o
   2   2  12      954.07     1071.21    180.80 o
  -3   3  12     6422.88     6161.35    193.50 o
  -2   3  12      108.61       67.89    227.02 o
  -1   3  12     2175.16     1987.00    161.40 o
   0   3  12     1278.64     1180.72    136.97 o
   1   3  12    12954.12    12985.52    605.50 o
   2   3  12       82.86       74.14    164.80 o
  -3   4  12     1008.45      908.51    182.94 o
  -2   4  12    18276.22    17364.80    213.75 o
  -1   4  12     2830.46     3027.57    162.57 o
   0   4  12      393.46      399.18    155.47 o
   1   4  12       82.80     -162.91    177.28 o
  -3   5  12     1017.35      735.93    168.39 o
  -2   5  12        6.57      -75.88    234.43 o
  -1   5  12      451.18      504.27    161.76 o
   0   5  12    14247.27    13779.41    200.83 o
   1   5  12      125.93      141.34    166.88 o
  -2   6  12     4181.55     4295.88    222.02 o
  -1   6  12     3622.00     3333.36    164.54 o
   0   6  12     1460.13     1572.99    165.91 o
   1   6  12     1471.64     1461.17    196.99 o
  -2   7  12     1356.01     1323.50    194.98 o
  -1   7  12    12501.18    12478.62    471.70 o
   0   7  12      628.91      310.83    160.78 o
   1   7  12     5289.66     5100.95    189.82 o
  -2   8  12    15241.80    15082.39   1401.40 o
  -1   8  12     1242.54     1369.90    150.83 o
   0   8  12       40.89      -70.24    171.28 o
  -1   9  12       47.21      139.62    165.12 o
 
